# Supplementary material for: MultiTax-human: an extensive and high-resolution human-related full-length 16S rRNA reference database and taxonomy
Source: Microbiol Spectr. 2025 Jan 16;13(2):e01312-24. doi: 10.1128/spectrum.01312-24 (PMC11792508; doi:10.1128/spectrum.01312-24)
Supplement: Table S1 — Full-length 16S rRNA sequencing metadata of 1798 human source samples. [file spectrum.01312-24-s0003.xlsx]

## Sheet: Table S1
Table S1. Full-length 16S rRNA sequencing metadata of 1798 human source samples
Experiment Accession	Run	Experiment Title	sampletype	Organism Name	Instrument	Submitter	Study Accession	Study Title	Sample Accession	Sample Title	Total Size, Mb	Total RUNs	Total Spots	Total Bases	Library Name	Library Strategy	Library Source	Library Selection
SRX20296916	SRR24512448	107S rRNA full length amplicon of diarrhoea patients	gut	human gut metagenome	Sequel II	Yunnan Provincial Centre for Disease Control and P	SRP437236	16S rRNA of full length amplicons for Diarrhoea patients	SRS17622866		8.94	1	12589	18788569	C.7	AMPLICON	OTHER	PCR
SRX20296915	SRR24512449	106S rRNA full length amplicon of diarrhoea patients	gut	human gut metagenome	Sequel II	Yunnan Provincial Centre for Disease Control and P	SRP437236	16S rRNA of full length amplicons for Diarrhoea patients	SRS17622865		9.22	1	13071	19562280	C.6	AMPLICON	OTHER	PCR
SRX20296914	SRR24512450	25S rRNA full length amplicon of diarrhoea patients	gut	human gut metagenome	Sequel II	Yunnan Provincial Centre for Disease Control and P	SRP437236	16S rRNA of full length amplicons for Diarrhoea patients	SRS17622864		8.07	1	12303	18309932	P.134	AMPLICON	OTHER	PCR
SRX20296913	SRR24512451	105S rRNA full length amplicon of diarrhoea patients	gut	human gut metagenome	Sequel II	Yunnan Provincial Centre for Disease Control and P	SRP437236	16S rRNA of full length amplicons for Diarrhoea patients	SRS17622863		9.02	1	12923	19347238	C.5	AMPLICON	OTHER	PCR
SRX20296912	SRR24512452	104S rRNA full length amplicon of diarrhoea patients	gut	human gut metagenome	Sequel II	Yunnan Provincial Centre for Disease Control and P	SRP437236	16S rRNA of full length amplicons for Diarrhoea patients	SRS17622862		8.55	1	12218	18312585	C.4	AMPLICON	OTHER	PCR
SRX20296911	SRR24512453	103S rRNA full length amplicon of diarrhoea patients	gut	human gut metagenome	Sequel II	Yunnan Provincial Centre for Disease Control and P	SRP437236	16S rRNA of full length amplicons for Diarrhoea patients	SRS17622861		9.25	1	13120	19635196	C.3	AMPLICON	OTHER	PCR
SRX20296910	SRR24512454	102S rRNA full length amplicon of diarrhoea patients	gut	human gut metagenome	Sequel II	Yunnan Provincial Centre for Disease Control and P	SRP437236	16S rRNA of full length amplicons for Diarrhoea patients	SRS17622860		8.31	1	12555	18693556	C.2	AMPLICON	OTHER	PCR
SRX20296909	SRR24512455	101S rRNA full length amplicon of diarrhoea patients	gut	human gut metagenome	Sequel II	Yunnan Provincial Centre for Disease Control and P	SRP437236	16S rRNA of full length amplicons for Diarrhoea patients	SRS17622859		8.12	1	11570	17332251	C.1	AMPLICON	OTHER	PCR
SRX20296908	SRR24512456	100S rRNA full length amplicon of diarrhoea patients	gut	human gut metagenome	Sequel II	Yunnan Provincial Centre for Disease Control and P	SRP437236	16S rRNA of full length amplicons for Diarrhoea patients	SRS17622858		6.58	1	9825	14856681	P.95	AMPLICON	OTHER	PCR
SRX20296907	SRR24512457	99S rRNA full length amplicon of diarrhoea patients	gut	human gut metagenome	Sequel II	Yunnan Provincial Centre for Disease Control and P	SRP437236	16S rRNA of full length amplicons for Diarrhoea patients	SRS17622857		8.17	1	11661	17480190	P.88	AMPLICON	OTHER	PCR
SRX20296906	SRR24512458	98S rRNA full length amplicon of diarrhoea patients	gut	human gut metagenome	Sequel II	Yunnan Provincial Centre for Disease Control and P	SRP437236	16S rRNA of full length amplicons for Diarrhoea patients	SRS17622856		8.44	1	12814	19048536	P.85	AMPLICON	OTHER	PCR
SRX20296905	SRR24512459	97S rRNA full length amplicon of diarrhoea patients	gut	human gut metagenome	Sequel II	Yunnan Provincial Centre for Disease Control and P	SRP437236	16S rRNA of full length amplicons for Diarrhoea patients	SRS17622855		8.61	1	12967	19423459	P.80	AMPLICON	OTHER	PCR
SRX20296904	SRR24512460	96S rRNA full length amplicon of diarrhoea patients	gut	human gut metagenome	Sequel II	Yunnan Provincial Centre for Disease Control and P	SRP437236	16S rRNA of full length amplicons for Diarrhoea patients	SRS17622854		8.59	1	12888	19355861	P.78	AMPLICON	OTHER	PCR
SRX20296903	SRR24512461	24S rRNA full length amplicon of diarrhoea patients	gut	human gut metagenome	Sequel II	Yunnan Provincial Centre for Disease Control and P	SRP437236	16S rRNA of full length amplicons for Diarrhoea patients	SRS17622853		8.77	1	12256	18411426	P.131	AMPLICON	OTHER	PCR
SRX20296902	SRR24512462	95S rRNA full length amplicon of diarrhoea patients	gut	human gut metagenome	Sequel II	Yunnan Provincial Centre for Disease Control and P	SRP437236	16S rRNA of full length amplicons for Diarrhoea patients	SRS17622852		8.13	1	12264	18476341	P.65	AMPLICON	OTHER	PCR
SRX20296901	SRR24512463	94S rRNA full length amplicon of diarrhoea patients	gut	human gut metagenome	Sequel II	Yunnan Provincial Centre for Disease Control and P	SRP437236	16S rRNA of full length amplicons for Diarrhoea patients	SRS17622851		8.91	1	12806	19176525	P.64	AMPLICON	OTHER	PCR
SRX20296900	SRR24512464	93S rRNA full length amplicon of diarrhoea patients	gut	human gut metagenome	Sequel II	Yunnan Provincial Centre for Disease Control and P	SRP437236	16S rRNA of full length amplicons for Diarrhoea patients	SRS17622850		8.71	1	13153	19575450	P.54	AMPLICON	OTHER	PCR
SRX20296899	SRR24512465	92S rRNA full length amplicon of diarrhoea patients	gut	human gut metagenome	Sequel II	Yunnan Provincial Centre for Disease Control and P	SRP437236	16S rRNA of full length amplicons for Diarrhoea patients	SRS17622849		8.89	1	12960	19301503	P.52	AMPLICON	OTHER	PCR
SRX20296898	SRR24512466	91S rRNA full length amplicon of diarrhoea patients	gut	human gut metagenome	Sequel II	Yunnan Provincial Centre for Disease Control and P	SRP437236	16S rRNA of full length amplicons for Diarrhoea patients	SRS17622848		9.23	1	12579	19283523	P.50	AMPLICON	OTHER	PCR
SRX20296897	SRR24512467	90S rRNA full length amplicon of diarrhoea patients	gut	human gut metagenome	Sequel II	Yunnan Provincial Centre for Disease Control and P	SRP437236	16S rRNA of full length amplicons for Diarrhoea patients	SRS17622847		8.21	1	12399	18533463	P.45	AMPLICON	OTHER	PCR
SRX20296896	SRR24512468	89S rRNA full length amplicon of diarrhoea patients	gut	human gut metagenome	Sequel II	Yunnan Provincial Centre for Disease Control and P	SRP437236	16S rRNA of full length amplicons for Diarrhoea patients	SRS17622846		8.41	1	12678	18915154	P.437	AMPLICON	OTHER	PCR
SRX20296895	SRR24512469	88S rRNA full length amplicon of diarrhoea patients	gut	human gut metagenome	Sequel II	Yunnan Provincial Centre for Disease Control and P	SRP437236	16S rRNA of full length amplicons for Diarrhoea patients	SRS17622845		8.16	1	12133	18034256	P.435	AMPLICON	OTHER	PCR
SRX20296894	SRR24512470	87S rRNA full length amplicon of diarrhoea patients	gut	human gut metagenome	Sequel II	Yunnan Provincial Centre for Disease Control and P	SRP437236	16S rRNA of full length amplicons for Diarrhoea patients	SRS17622844		8.23	1	12345	18293628	P.420	AMPLICON	OTHER	PCR
SRX20296893	SRR24512471	86S rRNA full length amplicon of diarrhoea patients	gut	human gut metagenome	Sequel II	Yunnan Provincial Centre for Disease Control and P	SRP437236	16S rRNA of full length amplicons for Diarrhoea patients	SRS17622843		8.01	1	12106	17981724	P.413	AMPLICON	OTHER	PCR
SRX20296892	SRR24512472	23S rRNA full length amplicon of diarrhoea patients	gut	human gut metagenome	Sequel II	Yunnan Provincial Centre for Disease Control and P	SRP437236	16S rRNA of full length amplicons for Diarrhoea patients	SRS17622842		8.72	1	12093	18404452	P.126	AMPLICON	OTHER	PCR
SRX20296891	SRR24512473	85S rRNA full length amplicon of diarrhoea patients	gut	human gut metagenome	Sequel II	Yunnan Provincial Centre for Disease Control and P	SRP437236	16S rRNA of full length amplicons for Diarrhoea patients	SRS17622840		10.59	1	15954	23876940	P.410	AMPLICON	OTHER	PCR
SRX20296890	SRR24512474	84S rRNA full length amplicon of diarrhoea patients	gut	human gut metagenome	Sequel II	Yunnan Provincial Centre for Disease Control and P	SRP437236	16S rRNA of full length amplicons for Diarrhoea patients	SRS17622841		8.12	1	12196	18087243	P.41	AMPLICON	OTHER	PCR
SRX20296889	SRR24512475	83S rRNA full length amplicon of diarrhoea patients	gut	human gut metagenome	Sequel II	Yunnan Provincial Centre for Disease Control and P	SRP437236	16S rRNA of full length amplicons for Diarrhoea patients	SRS17622839		8.97	1	12750	19101031	P.403	AMPLICON	OTHER	PCR
SRX20296888	SRR24512476	82S rRNA full length amplicon of diarrhoea patients	gut	human gut metagenome	Sequel II	Yunnan Provincial Centre for Disease Control and P	SRP437236	16S rRNA of full length amplicons for Diarrhoea patients	SRS17622838		7.81	1	12042	17826612	P.401	AMPLICON	OTHER	PCR
SRX20296887	SRR24512477	81S rRNA full length amplicon of diarrhoea patients	gut	human gut metagenome	Sequel II	Yunnan Provincial Centre for Disease Control and P	SRP437236	16S rRNA of full length amplicons for Diarrhoea patients	SRS17622837		8.92	1	12535	18842390	P.397	AMPLICON	OTHER	PCR
SRX20296886	SRR24512478	80S rRNA full length amplicon of diarrhoea patients	gut	human gut metagenome	Sequel II	Yunnan Provincial Centre for Disease Control and P	SRP437236	16S rRNA of full length amplicons for Diarrhoea patients	SRS17622836		8.49	1	12047	17994933	P.388	AMPLICON	OTHER	PCR
SRX20296885	SRR24512479	79S rRNA full length amplicon of diarrhoea patients	gut	human gut metagenome	Sequel II	Yunnan Provincial Centre for Disease Control and P	SRP437236	16S rRNA of full length amplicons for Diarrhoea patients	SRS17622835		9.18	1	12733	19362939	P.381	AMPLICON	OTHER	PCR
SRX20296884	SRR24512480	78S rRNA full length amplicon of diarrhoea patients	gut	human gut metagenome	Sequel II	Yunnan Provincial Centre for Disease Control and P	SRP437236	16S rRNA of full length amplicons for Diarrhoea patients	SRS17622834		9.35	1	13061	19732459	P.38	AMPLICON	OTHER	PCR
SRX20296883	SRR24512481	77S rRNA full length amplicon of diarrhoea patients	gut	human gut metagenome	Sequel II	Yunnan Provincial Centre for Disease Control and P	SRP437236	16S rRNA of full length amplicons for Diarrhoea patients	SRS17622833		8.6	1	12820	19165026	P.377	AMPLICON	OTHER	PCR
SRX20296882	SRR24512482	76S rRNA full length amplicon of diarrhoea patients	gut	human gut metagenome	Sequel II	Yunnan Provincial Centre for Disease Control and P	SRP437236	16S rRNA of full length amplicons for Diarrhoea patients	SRS17622832		9.43	1	13168	19649302	P.368	AMPLICON	OTHER	PCR
SRX20296881	SRR24512483	22S rRNA full length amplicon of diarrhoea patients	gut	human gut metagenome	Sequel II	Yunnan Provincial Centre for Disease Control and P	SRP437236	16S rRNA of full length amplicons for Diarrhoea patients	SRS17622831		8.58	1	12131	18312242	P.123	AMPLICON	OTHER	PCR
SRX20296880	SRR24512484	75S rRNA full length amplicon of diarrhoea patients	gut	human gut metagenome	Sequel II	Yunnan Provincial Centre for Disease Control and P	SRP437236	16S rRNA of full length amplicons for Diarrhoea patients	SRS17622830		8.35	1	12709	18766296	P.367	AMPLICON	OTHER	PCR
SRX20296879	SRR24512485	74S rRNA full length amplicon of diarrhoea patients	gut	human gut metagenome	Sequel II	Yunnan Provincial Centre for Disease Control and P	SRP437236	16S rRNA of full length amplicons for Diarrhoea patients	SRS17622829		8.44	1	12776	18937032	P.361	AMPLICON	OTHER	PCR
SRX20296878	SRR24512486	73S rRNA full length amplicon of diarrhoea patients	gut	human gut metagenome	Sequel II	Yunnan Provincial Centre for Disease Control and P	SRP437236	16S rRNA of full length amplicons for Diarrhoea patients	SRS17622828		8.27	1	12290	18426381	P.360	AMPLICON	OTHER	PCR
SRX20296877	SRR24512487	72S rRNA full length amplicon of diarrhoea patients	gut	human gut metagenome	Sequel II	Yunnan Provincial Centre for Disease Control and P	SRP437236	16S rRNA of full length amplicons for Diarrhoea patients	SRS17622827		8.08	1	12005	18011283	P.357	AMPLICON	OTHER	PCR
SRX20296876	SRR24512488	71S rRNA full length amplicon of diarrhoea patients	gut	human gut metagenome	Sequel II	Yunnan Provincial Centre for Disease Control and P	SRP437236	16S rRNA of full length amplicons for Diarrhoea patients	SRS17622826		8.38	1	12582	18916784	P.349	AMPLICON	OTHER	PCR
SRX20296875	SRR24512489	70S rRNA full length amplicon of diarrhoea patients	gut	human gut metagenome	Sequel II	Yunnan Provincial Centre for Disease Control and P	SRP437236	16S rRNA of full length amplicons for Diarrhoea patients	SRS17622825		8.68	1	13183	19453696	P.348	AMPLICON	OTHER	PCR
SRX20296874	SRR24512490	69S rRNA full length amplicon of diarrhoea patients	gut	human gut metagenome	Sequel II	Yunnan Provincial Centre for Disease Control and P	SRP437236	16S rRNA of full length amplicons for Diarrhoea patients	SRS17622824		8.48	1	12618	18949710	P.345	AMPLICON	OTHER	PCR
SRX20296873	SRR24512491	68S rRNA full length amplicon of diarrhoea patients	gut	human gut metagenome	Sequel II	Yunnan Provincial Centre for Disease Control and P	SRP437236	16S rRNA of full length amplicons for Diarrhoea patients	SRS17622823		8.6	1	13021	19480627	P.344	AMPLICON	OTHER	PCR
SRX20296872	SRR24512492	67S rRNA full length amplicon of diarrhoea patients	gut	human gut metagenome	Sequel II	Yunnan Provincial Centre for Disease Control and P	SRP437236	16S rRNA of full length amplicons for Diarrhoea patients	SRS17622822		8.63	1	13064	19430069	P.338	AMPLICON	OTHER	PCR
SRX20296871	SRR24512493	66S rRNA full length amplicon of diarrhoea patients	gut	human gut metagenome	Sequel II	Yunnan Provincial Centre for Disease Control and P	SRP437236	16S rRNA of full length amplicons for Diarrhoea patients	SRS17622821		8.67	1	12976	19290099	P.335	AMPLICON	OTHER	PCR
SRX20296870	SRR24512494	21S rRNA full length amplicon of diarrhoea patients	gut	human gut metagenome	Sequel II	Yunnan Provincial Centre for Disease Control and P	SRP437236	16S rRNA of full length amplicons for Diarrhoea patients	SRS17622820		9.21	1	13012	19616381	P.119	AMPLICON	OTHER	PCR
SRX20296869	SRR24512495	65S rRNA full length amplicon of diarrhoea patients	gut	human gut metagenome	Sequel II	Yunnan Provincial Centre for Disease Control and P	SRP437236	16S rRNA of full length amplicons for Diarrhoea patients	SRS17622819		8.46	1	12995	19303850	P.331	AMPLICON	OTHER	PCR
SRX20296868	SRR24512496	64S rRNA full length amplicon of diarrhoea patients	gut	human gut metagenome	Sequel II	Yunnan Provincial Centre for Disease Control and P	SRP437236	16S rRNA of full length amplicons for Diarrhoea patients	SRS17622818		7.97	1	12097	17981082	P.329	AMPLICON	OTHER	PCR
SRX20296867	SRR24512497	63S rRNA full length amplicon of diarrhoea patients	gut	human gut metagenome	Sequel II	Yunnan Provincial Centre for Disease Control and P	SRP437236	16S rRNA of full length amplicons for Diarrhoea patients	SRS17622817		8.53	1	13095	19360659	P.320	AMPLICON	OTHER	PCR
SRX20296866	SRR24512498	62S rRNA full length amplicon of diarrhoea patients	gut	human gut metagenome	Sequel II	Yunnan Provincial Centre for Disease Control and P	SRP437236	16S rRNA of full length amplicons for Diarrhoea patients	SRS17622816		8.47	1	12777	19066177	P.32	AMPLICON	OTHER	PCR
SRX20296865	SRR24512499	61S rRNA full length amplicon of diarrhoea patients	gut	human gut metagenome	Sequel II	Yunnan Provincial Centre for Disease Control and P	SRP437236	16S rRNA of full length amplicons for Diarrhoea patients	SRS17622815		7.76	1	12180	17829136	P.315	AMPLICON	OTHER	PCR
SRX20296864	SRR24512500	60S rRNA full length amplicon of diarrhoea patients	gut	human gut metagenome	Sequel II	Yunnan Provincial Centre for Disease Control and P	SRP437236	16S rRNA of full length amplicons for Diarrhoea patients	SRS17622814		8.32	1	12792	18832321	P.293	AMPLICON	OTHER	PCR
SRX20296863	SRR24512501	59S rRNA full length amplicon of diarrhoea patients	gut	human gut metagenome	Sequel II	Yunnan Provincial Centre for Disease Control and P	SRP437236	16S rRNA of full length amplicons for Diarrhoea patients	SRS17622813		8.32	1	12559	18692874	P.29	AMPLICON	OTHER	PCR
SRX20296862	SRR24512502	58S rRNA full length amplicon of diarrhoea patients	gut	human gut metagenome	Sequel II	Yunnan Provincial Centre for Disease Control and P	SRP437236	16S rRNA of full length amplicons for Diarrhoea patients	SRS17622812		8.15	1	12222	18156819	P.286	AMPLICON	OTHER	PCR
SRX20296861	SRR24512503	57S rRNA full length amplicon of diarrhoea patients	gut	human gut metagenome	Sequel II	Yunnan Provincial Centre for Disease Control and P	SRP437236	16S rRNA of full length amplicons for Diarrhoea patients	SRS17622810		8.69	1	13031	19540557	P.283	AMPLICON	OTHER	PCR
SRX20296860	SRR24512504	56S rRNA full length amplicon of diarrhoea patients	gut	human gut metagenome	Sequel II	Yunnan Provincial Centre for Disease Control and P	SRP437236	16S rRNA of full length amplicons for Diarrhoea patients	SRS17622811		7.88	1	12013	17863746	P.279	AMPLICON	OTHER	PCR
SRX20296859	SRR24512505	20S rRNA full length amplicon of diarrhoea patients	gut	human gut metagenome	Sequel II	Yunnan Provincial Centre for Disease Control and P	SRP437236	16S rRNA of full length amplicons for Diarrhoea patients	SRS17622809		8.5	1	12159	18167290	P.118	AMPLICON	OTHER	PCR
SRX20296858	SRR24512506	55S rRNA full length amplicon of diarrhoea patients	gut	human gut metagenome	Sequel II	Yunnan Provincial Centre for Disease Control and P	SRP437236	16S rRNA of full length amplicons for Diarrhoea patients	SRS17622808		8.58	1	13107	19278547	P.275	AMPLICON	OTHER	PCR
SRX20296857	SRR24512507	54S rRNA full length amplicon of diarrhoea patients	gut	human gut metagenome	Sequel II	Yunnan Provincial Centre for Disease Control and P	SRP437236	16S rRNA of full length amplicons for Diarrhoea patients	SRS17622807		8.07	1	12092	18118695	P.271	AMPLICON	OTHER	PCR
SRX20296856	SRR24512508	53S rRNA full length amplicon of diarrhoea patients	gut	human gut metagenome	Sequel II	Yunnan Provincial Centre for Disease Control and P	SRP437236	16S rRNA of full length amplicons for Diarrhoea patients	SRS17622806		8.35	1	12526	18768656	P.265	AMPLICON	OTHER	PCR
SRX20296855	SRR24512509	52S rRNA full length amplicon of diarrhoea patients	gut	human gut metagenome	Sequel II	Yunnan Provincial Centre for Disease Control and P	SRP437236	16S rRNA of full length amplicons for Diarrhoea patients	SRS17622805		8.94	1	12626	19103585	P.260	AMPLICON	OTHER	PCR
SRX20296854	SRR24512510	51S rRNA full length amplicon of diarrhoea patients	gut	human gut metagenome	Sequel II	Yunnan Provincial Centre for Disease Control and P	SRP437236	16S rRNA of full length amplicons for Diarrhoea patients	SRS17622804		8.49	1	12901	19032081	P.259	AMPLICON	OTHER	PCR
SRX20296853	SRR24512511	50S rRNA full length amplicon of diarrhoea patients	gut	human gut metagenome	Sequel II	Yunnan Provincial Centre for Disease Control and P	SRP437236	16S rRNA of full length amplicons for Diarrhoea patients	SRS17622803		7.97	1	12096	17963979	P.258	AMPLICON	OTHER	PCR
SRX20296852	SRR24512512	49S rRNA full length amplicon of diarrhoea patients	gut	human gut metagenome	Sequel II	Yunnan Provincial Centre for Disease Control and P	SRP437236	16S rRNA of full length amplicons for Diarrhoea patients	SRS17622802		8.33	1	12802	18985267	P.231	AMPLICON	OTHER	PCR
SRX20296851	SRR24512513	48S rRNA full length amplicon of diarrhoea patients	gut	human gut metagenome	Sequel II	Yunnan Provincial Centre for Disease Control and P	SRP437236	16S rRNA of full length amplicons for Diarrhoea patients	SRS17622801		8.46	1	12915	19315126	P.229	AMPLICON	OTHER	PCR
SRX20296850	SRR24512514	47S rRNA full length amplicon of diarrhoea patients	gut	human gut metagenome	Sequel II	Yunnan Provincial Centre for Disease Control and P	SRP437236	16S rRNA of full length amplicons for Diarrhoea patients	SRS17622800		8.25	1	12402	18404698	P.228	AMPLICON	OTHER	PCR
SRX20296849	SRR24512515	46S rRNA full length amplicon of diarrhoea patients	gut	human gut metagenome	Sequel II	Yunnan Provincial Centre for Disease Control and P	SRP437236	16S rRNA of full length amplicons for Diarrhoea patients	SRS17622799		8.07	1	12255	18101790	P.222	AMPLICON	OTHER	PCR
SRX20296848	SRR24512516	19S rRNA full length amplicon of diarrhoea patients	gut	human gut metagenome	Sequel II	Yunnan Provincial Centre for Disease Control and P	SRP437236	16S rRNA of full length amplicons for Diarrhoea patients	SRS17622798		12.55	1	18605	27949583	P.117	AMPLICON	OTHER	PCR
SRX20296847	SRR24512517	45S rRNA full length amplicon of diarrhoea patients	gut	human gut metagenome	Sequel II	Yunnan Provincial Centre for Disease Control and P	SRP437236	16S rRNA of full length amplicons for Diarrhoea patients	SRS17622797		8.46	1	12788	18917479	P.221	AMPLICON	OTHER	PCR
SRX20296846	SRR24512518	44S rRNA full length amplicon of diarrhoea patients	gut	human gut metagenome	Sequel II	Yunnan Provincial Centre for Disease Control and P	SRP437236	16S rRNA of full length amplicons for Diarrhoea patients	SRS17622796		8.3	1	12331	18504689	P.22	AMPLICON	OTHER	PCR
SRX20296845	SRR24512519	43S rRNA full length amplicon of diarrhoea patients	gut	human gut metagenome	Sequel II	Yunnan Provincial Centre for Disease Control and P	SRP437236	16S rRNA of full length amplicons for Diarrhoea patients	SRS17622795		8.32	1	12696	18778163	P.217	AMPLICON	OTHER	PCR
SRX20296844	SRR24512520	42S rRNA full length amplicon of diarrhoea patients	gut	human gut metagenome	Sequel II	Yunnan Provincial Centre for Disease Control and P	SRP437236	16S rRNA of full length amplicons for Diarrhoea patients	SRS17622794		8.31	1	12651	18838041	P.213	AMPLICON	OTHER	PCR
SRX20296843	SRR24512521	41S rRNA full length amplicon of diarrhoea patients	gut	human gut metagenome	Sequel II	Yunnan Provincial Centre for Disease Control and P	SRP437236	16S rRNA of full length amplicons for Diarrhoea patients	SRS17622793		8.75	1	13065	19466887	P.212	AMPLICON	OTHER	PCR
SRX20296842	SRR24512522	40S rRNA full length amplicon of diarrhoea patients	gut	human gut metagenome	Sequel II	Yunnan Provincial Centre for Disease Control and P	SRP437236	16S rRNA of full length amplicons for Diarrhoea patients	SRS17622792		8.28	1	12485	18466494	P.206	AMPLICON	OTHER	PCR
SRX20296841	SRR24512523	39S rRNA full length amplicon of diarrhoea patients	gut	human gut metagenome	Sequel II	Yunnan Provincial Centre for Disease Control and P	SRP437236	16S rRNA of full length amplicons for Diarrhoea patients	SRS17622791		8.21	1	12259	18383502	P.205	AMPLICON	OTHER	PCR
SRX20296840	SRR24512524	38S rRNA full length amplicon of diarrhoea patients	gut	human gut metagenome	Sequel II	Yunnan Provincial Centre for Disease Control and P	SRP437236	16S rRNA of full length amplicons for Diarrhoea patients	SRS17622790		8.39	1	13022	19066077	P.202	AMPLICON	OTHER	PCR
SRX20296839	SRR24512525	37S rRNA full length amplicon of diarrhoea patients	gut	human gut metagenome	Sequel II	Yunnan Provincial Centre for Disease Control and P	SRP437236	16S rRNA of full length amplicons for Diarrhoea patients	SRS17622789		8.05	1	12380	18256092	P.200	AMPLICON	OTHER	PCR
SRX20296838	SRR24512526	36S rRNA full length amplicon of diarrhoea patients	gut	human gut metagenome	Sequel II	Yunnan Provincial Centre for Disease Control and P	SRP437236	16S rRNA of full length amplicons for Diarrhoea patients	SRS17622787		7.97	1	12175	18111276	P.195	AMPLICON	OTHER	PCR
SRX20296837	SRR24512527	18S rRNA full length amplicon of diarrhoea patients	gut	human gut metagenome	Sequel II	Yunnan Provincial Centre for Disease Control and P	SRP437236	16S rRNA of full length amplicons for Diarrhoea patients	SRS17622788		8.46	1	12018	17623338	P.110	AMPLICON	OTHER	PCR
SRX20296836	SRR24512528	35S rRNA full length amplicon of diarrhoea patients	gut	human gut metagenome	Sequel II	Yunnan Provincial Centre for Disease Control and P	SRP437236	16S rRNA of full length amplicons for Diarrhoea patients	SRS17622786		8.08	1	12244	18120203	P.194	AMPLICON	OTHER	PCR
SRX20296835	SRR24512529	34S rRNA full length amplicon of diarrhoea patients	gut	human gut metagenome	Sequel II	Yunnan Provincial Centre for Disease Control and P	SRP437236	16S rRNA of full length amplicons for Diarrhoea patients	SRS17622785		8.3	1	12462	18585309	P.191	AMPLICON	OTHER	PCR
SRX20296834	SRR24512530	33S rRNA full length amplicon of diarrhoea patients	gut	human gut metagenome	Sequel II	Yunnan Provincial Centre for Disease Control and P	SRP437236	16S rRNA of full length amplicons for Diarrhoea patients	SRS17622784		8.17	1	12494	18497966	P.190	AMPLICON	OTHER	PCR
SRX20296833	SRR24512531	32S rRNA full length amplicon of diarrhoea patients	gut	human gut metagenome	Sequel II	Yunnan Provincial Centre for Disease Control and P	SRP437236	16S rRNA of full length amplicons for Diarrhoea patients	SRS17622782		9.07	1	12872	19492523	P.19	AMPLICON	OTHER	PCR
SRX20296832	SRR24512532	31S rRNA full length amplicon of diarrhoea patients	gut	human gut metagenome	Sequel II	Yunnan Provincial Centre for Disease Control and P	SRP437236	16S rRNA of full length amplicons for Diarrhoea patients	SRS17622783		8.09	1	12100	18210295	P.187	AMPLICON	OTHER	PCR
SRX20296831	SRR24512533	30S rRNA full length amplicon of diarrhoea patients	gut	human gut metagenome	Sequel II	Yunnan Provincial Centre for Disease Control and P	SRP437236	16S rRNA of full length amplicons for Diarrhoea patients	SRS17622781		9.48	1	13188	19887938	P.18	AMPLICON	OTHER	PCR
SRX20296830	SRR24512534	29S rRNA full length amplicon of diarrhoea patients	gut	human gut metagenome	Sequel II	Yunnan Provincial Centre for Disease Control and P	SRP437236	16S rRNA of full length amplicons for Diarrhoea patients	SRS17622780		8.28	1	12220	18408566	P.169	AMPLICON	OTHER	PCR
SRX20296829	SRR24512535	28S rRNA full length amplicon of diarrhoea patients	gut	human gut metagenome	Sequel II	Yunnan Provincial Centre for Disease Control and P	SRP437236	16S rRNA of full length amplicons for Diarrhoea patients	SRS17622778		8.61	1	13189	19635535	P.157	AMPLICON	OTHER	PCR
SRX20296828	SRR24512536	27S rRNA full length amplicon of diarrhoea patients	gut	human gut metagenome	Sequel II	Yunnan Provincial Centre for Disease Control and P	SRP437236	16S rRNA of full length amplicons for Diarrhoea patients	SRS17622779		8.31	1	12619	18755581	P.140	AMPLICON	OTHER	PCR
SRX20296827	SRR24512537	26S rRNA full length amplicon of diarrhoea patients	gut	human gut metagenome	Sequel II	Yunnan Provincial Centre for Disease Control and P	SRP437236	16S rRNA of full length amplicons for Diarrhoea patients	SRS17622777		8.38	1	12788	19063675	P.138	AMPLICON	OTHER	PCR
SRX20296826	SRR24512538	17S rRNA full length amplicon of diarrhoea patients	gut	human gut metagenome	Sequel II	Yunnan Provincial Centre for Disease Control and P	SRP437236	16S rRNA of full length amplicons for Diarrhoea patients	SRS17622776		8.43	1	12119	18142872	P.108	AMPLICON	OTHER	PCR
SRX20296825	SRR24512539	16S rRNA full length amplicon of diarrhoea patients	gut	human gut metagenome	Sequel II	Yunnan Provincial Centre for Disease Control and P	SRP437236	16S rRNA of full length amplicons for Diarrhoea patients	SRS17622775		8.52	1	12313	18326471	P.105	AMPLICON	OTHER	PCR
SRX17072800	SRR21057450	16S nanopore sequence; human nasal	nasopharynx	human nasopharyngeal metagenome	MinION	University of British Columbia	SRP392257	Alterations in the Nasopharyngeal Microbiota Associated with SARS-CoV-2 Infection Status and Disease Severity	SRS14653374		62.17	1	53168	75806453	100	AMPLICON	METAGENOMIC	PCR
SRX17072799	SRR21057451	16S nanopore sequence; human nasal	nasopharynx	human nasopharyngeal metagenome	MinION	University of British Columbia	SRP392257	Alterations in the Nasopharyngeal Microbiota Associated with SARS-CoV-2 Infection Status and Disease Severity	SRS14653373		10.15	1	8729	12287561	99	AMPLICON	METAGENOMIC	PCR
SRX17072798	SRR21057452	16S nanopore sequence; human nasal	nasopharynx	human nasopharyngeal metagenome	MinION	University of British Columbia	SRP392257	Alterations in the Nasopharyngeal Microbiota Associated with SARS-CoV-2 Infection Status and Disease Severity	SRS14653371		165.18	1	143877	203865449	98	AMPLICON	METAGENOMIC	PCR
SRX17072797	SRR21057453	16S nanopore sequence; human nasal	nasopharynx	human nasopharyngeal metagenome	MinION	University of British Columbia	SRP392257	Alterations in the Nasopharyngeal Microbiota Associated with SARS-CoV-2 Infection Status and Disease Severity	SRS14653372		185.4	1	171273	227889488	97	AMPLICON	METAGENOMIC	PCR
SRX17072796	SRR21057454	16S nanopore sequence; human nasal	nasopharynx	human nasopharyngeal metagenome	MinION	University of British Columbia	SRP392257	Alterations in the Nasopharyngeal Microbiota Associated with SARS-CoV-2 Infection Status and Disease Severity	SRS14653370		4.64	1	3622	5521114	96	AMPLICON	METAGENOMIC	PCR
SRX17072795	SRR21057455	16S nanopore sequence; human nasal	nasopharynx	human nasopharyngeal metagenome	MinION	University of British Columbia	SRP392257	Alterations in the Nasopharyngeal Microbiota Associated with SARS-CoV-2 Infection Status and Disease Severity	SRS14653369		35.53	1	30439	43300889	95	AMPLICON	METAGENOMIC	PCR
SRX17072794	SRR21057456	16S nanopore sequence; human nasal	nasopharynx	human nasopharyngeal metagenome	MinION	University of British Columbia	SRP392257	Alterations in the Nasopharyngeal Microbiota Associated with SARS-CoV-2 Infection Status and Disease Severity	SRS14653368		10.95	1	9365	13242117	94	AMPLICON	METAGENOMIC	PCR
SRX17072793	SRR21057457	16S nanopore sequence; human nasal	nasopharynx	human nasopharyngeal metagenome	MinION	University of British Columbia	SRP392257	Alterations in the Nasopharyngeal Microbiota Associated with SARS-CoV-2 Infection Status and Disease Severity	SRS14653367		26.44	1	22924	32253062	93	AMPLICON	METAGENOMIC	PCR
SRX17072792	SRR21057458	16S nanopore sequence; human nasal	nasopharynx	human nasopharyngeal metagenome	MinION	University of British Columbia	SRP392257	Alterations in the Nasopharyngeal Microbiota Associated with SARS-CoV-2 Infection Status and Disease Severity	SRS14653366		15.08	1	13632	18346154	92	AMPLICON	METAGENOMIC	PCR
SRX17072791	SRR21057459	16S nanopore sequence; human nasal	nasopharynx	human nasopharyngeal metagenome	MinION	University of British Columbia	SRP392257	Alterations in the Nasopharyngeal Microbiota Associated with SARS-CoV-2 Infection Status and Disease Severity	SRS14653365		3.39	1	2819	4029114	91	AMPLICON	METAGENOMIC	PCR
SRX17072790	SRR21057460	16S nanopore sequence; human nasal	nasopharynx	human nasopharyngeal metagenome	MinION	University of British Columbia	SRP392257	Alterations in the Nasopharyngeal Microbiota Associated with SARS-CoV-2 Infection Status and Disease Severity	SRS14653364		64.16	1	116125	77534585	10	AMPLICON	METAGENOMIC	PCR
SRX17072789	SRR21057461	16S nanopore sequence; human nasal	nasopharynx	human nasopharyngeal metagenome	MinION	University of British Columbia	SRP392257	Alterations in the Nasopharyngeal Microbiota Associated with SARS-CoV-2 Infection Status and Disease Severity	SRS14653363		100.76	1	85752	122992730	90	AMPLICON	METAGENOMIC	PCR
SRX17072788	SRR21057462	16S nanopore sequence; human nasal	nasopharynx	human nasopharyngeal metagenome	MinION	University of British Columbia	SRP392257	Alterations in the Nasopharyngeal Microbiota Associated with SARS-CoV-2 Infection Status and Disease Severity	SRS14653362		122.11	1	103403	149117933	89	AMPLICON	METAGENOMIC	PCR
SRX17072787	SRR21057463	16S nanopore sequence; human nasal	nasopharynx	human nasopharyngeal metagenome	MinION	University of British Columbia	SRP392257	Alterations in the Nasopharyngeal Microbiota Associated with SARS-CoV-2 Infection Status and Disease Severity	SRS14653361		355.6	1	303311	433840372	88	AMPLICON	METAGENOMIC	PCR
SRX17072786	SRR21057464	16S nanopore sequence; human nasal	nasopharynx	human nasopharyngeal metagenome	MinION	University of British Columbia	SRP392257	Alterations in the Nasopharyngeal Microbiota Associated with SARS-CoV-2 Infection Status and Disease Severity	SRS14653360		197.67	1	167880	241291817	87	AMPLICON	METAGENOMIC	PCR
SRX17072785	SRR21057465	16S nanopore sequence; human nasal	nasopharynx	human nasopharyngeal metagenome	MinION	University of British Columbia	SRP392257	Alterations in the Nasopharyngeal Microbiota Associated with SARS-CoV-2 Infection Status and Disease Severity	SRS14653359		49.02	1	41572	59713108	86	AMPLICON	METAGENOMIC	PCR
SRX17072784	SRR21057466	16S nanopore sequence; human nasal	nasopharynx	human nasopharyngeal metagenome	MinION	University of British Columbia	SRP392257	Alterations in the Nasopharyngeal Microbiota Associated with SARS-CoV-2 Infection Status and Disease Severity	SRS14653358		7.6	1	6476	9167883	85	AMPLICON	METAGENOMIC	PCR
SRX17072783	SRR21057467	16S nanopore sequence; human nasal	nasopharynx	human nasopharyngeal metagenome	MinION	University of British Columbia	SRP392257	Alterations in the Nasopharyngeal Microbiota Associated with SARS-CoV-2 Infection Status and Disease Severity	SRS14653357		76.14	1	64830	93055377	84	AMPLICON	METAGENOMIC	PCR
SRX17072782	SRR21057468	16S nanopore sequence; human nasal	nasopharynx	human nasopharyngeal metagenome	MinION	University of British Columbia	SRP392257	Alterations in the Nasopharyngeal Microbiota Associated with SARS-CoV-2 Infection Status and Disease Severity	SRS14653356		4.34	1	3672	5210239	83	AMPLICON	METAGENOMIC	PCR
SRX17072781	SRR21057469	16S nanopore sequence; human nasal	nasopharynx	human nasopharyngeal metagenome	MinION	University of British Columbia	SRP392257	Alterations in the Nasopharyngeal Microbiota Associated with SARS-CoV-2 Infection Status and Disease Severity	SRS14653355		24.76	1	21133	30137329	82	AMPLICON	METAGENOMIC	PCR
SRX17072780	SRR21057470	16S nanopore sequence; human nasal	nasopharynx	human nasopharyngeal metagenome	MinION	University of British Columbia	SRP392257	Alterations in the Nasopharyngeal Microbiota Associated with SARS-CoV-2 Infection Status and Disease Severity	SRS14653354		67.19	1	57363	81966865	81	AMPLICON	METAGENOMIC	PCR
SRX17072779	SRR21057471	16S nanopore sequence; human nasal	nasopharynx	human nasopharyngeal metagenome	MinION	University of British Columbia	SRP392257	Alterations in the Nasopharyngeal Microbiota Associated with SARS-CoV-2 Infection Status and Disease Severity	SRS14653353		12.91	1	11151	15786890	9	AMPLICON	METAGENOMIC	PCR
SRX17072778	SRR21057472	16S nanopore sequence; human nasal	nasopharynx	human nasopharyngeal metagenome	MinION	University of British Columbia	SRP392257	Alterations in the Nasopharyngeal Microbiota Associated with SARS-CoV-2 Infection Status and Disease Severity	SRS14653352		76.06	1	64975	92717176	80	AMPLICON	METAGENOMIC	PCR
SRX17072777	SRR21057473	16S nanopore sequence; human nasal	nasopharynx	human nasopharyngeal metagenome	MinION	University of British Columbia	SRP392257	Alterations in the Nasopharyngeal Microbiota Associated with SARS-CoV-2 Infection Status and Disease Severity	SRS14653351		215.07	1	182426	262344100	79	AMPLICON	METAGENOMIC	PCR
SRX17072776	SRR21057474	16S nanopore sequence; human nasal	nasopharynx	human nasopharyngeal metagenome	MinION	University of British Columbia	SRP392257	Alterations in the Nasopharyngeal Microbiota Associated with SARS-CoV-2 Infection Status and Disease Severity	SRS14653350		98.55	1	239079	118657935	78	AMPLICON	METAGENOMIC	PCR
SRX17072775	SRR21057475	16S nanopore sequence; human nasal	nasopharynx	human nasopharyngeal metagenome	MinION	University of British Columbia	SRP392257	Alterations in the Nasopharyngeal Microbiota Associated with SARS-CoV-2 Infection Status and Disease Severity	SRS14653349		36.38	1	30942	44311069	77	AMPLICON	METAGENOMIC	PCR
SRX17072774	SRR21057476	16S nanopore sequence; human nasal	nasopharynx	human nasopharyngeal metagenome	MinION	University of British Columbia	SRP392257	Alterations in the Nasopharyngeal Microbiota Associated with SARS-CoV-2 Infection Status and Disease Severity	SRS14653348		21.46	1	18243	26086325	76	AMPLICON	METAGENOMIC	PCR
SRX17072773	SRR21057477	16S nanopore sequence; human nasal	nasopharynx	human nasopharyngeal metagenome	MinION	University of British Columbia	SRP392257	Alterations in the Nasopharyngeal Microbiota Associated with SARS-CoV-2 Infection Status and Disease Severity	SRS14653347		20.55	1	17371	24970583	75	AMPLICON	METAGENOMIC	PCR
SRX17072772	SRR21057478	16S nanopore sequence; human nasal	nasopharynx	human nasopharyngeal metagenome	MinION	University of British Columbia	SRP392257	Alterations in the Nasopharyngeal Microbiota Associated with SARS-CoV-2 Infection Status and Disease Severity	SRS14653346		14.23	1	12568	17257065	74	AMPLICON	METAGENOMIC	PCR
SRX17072771	SRR21057479	16S nanopore sequence; human nasal	nasopharynx	human nasopharyngeal metagenome	MinION	University of British Columbia	SRP392257	Alterations in the Nasopharyngeal Microbiota Associated with SARS-CoV-2 Infection Status and Disease Severity	SRS14653345		103.61	1	88659	126523235	73	AMPLICON	METAGENOMIC	PCR
SRX17072770	SRR21057480	16S nanopore sequence; human nasal	nasopharynx	human nasopharyngeal metagenome	MinION	University of British Columbia	SRP392257	Alterations in the Nasopharyngeal Microbiota Associated with SARS-CoV-2 Infection Status and Disease Severity	SRS14653344		10.02	1	8818	12124951	72	AMPLICON	METAGENOMIC	PCR
SRX17072769	SRR21057481	16S nanopore sequence; human nasal	nasopharynx	human nasopharyngeal metagenome	MinION	University of British Columbia	SRP392257	Alterations in the Nasopharyngeal Microbiota Associated with SARS-CoV-2 Infection Status and Disease Severity	SRS14653343		22.48	1	19280	27398279	71	AMPLICON	METAGENOMIC	PCR
SRX17072768	SRR21057482	16S nanopore sequence; human nasal	nasopharynx	human nasopharyngeal metagenome	MinION	University of British Columbia	SRP392257	Alterations in the Nasopharyngeal Microbiota Associated with SARS-CoV-2 Infection Status and Disease Severity	SRS14653342		81.16	1	69682	99886608	8	AMPLICON	METAGENOMIC	PCR
SRX17072767	SRR21057483	16S nanopore sequence; human nasal	nasopharynx	human nasopharyngeal metagenome	MinION	University of British Columbia	SRP392257	Alterations in the Nasopharyngeal Microbiota Associated with SARS-CoV-2 Infection Status and Disease Severity	SRS14653341		82.27	1	70644	100283353	70	AMPLICON	METAGENOMIC	PCR
SRX17072766	SRR21057484	16S nanopore sequence; human nasal	nasopharynx	human nasopharyngeal metagenome	MinION	University of British Columbia	SRP392257	Alterations in the Nasopharyngeal Microbiota Associated with SARS-CoV-2 Infection Status and Disease Severity	SRS14653340		18.41	1	17200	22422163	69	AMPLICON	METAGENOMIC	PCR
SRX17072765	SRR21057485	16S nanopore sequence; human nasal	nasopharynx	human nasopharyngeal metagenome	MinION	University of British Columbia	SRP392257	Alterations in the Nasopharyngeal Microbiota Associated with SARS-CoV-2 Infection Status and Disease Severity	SRS14653339		11.47	1	9745	13897928	68	AMPLICON	METAGENOMIC	PCR
SRX17072764	SRR21057486	16S nanopore sequence; human nasal	nasopharynx	human nasopharyngeal metagenome	MinION	University of British Columbia	SRP392257	Alterations in the Nasopharyngeal Microbiota Associated with SARS-CoV-2 Infection Status and Disease Severity	SRS14653338		23.8	1	24510	28986652	67	AMPLICON	METAGENOMIC	PCR
SRX17072763	SRR21057487	16S nanopore sequence; human nasal	nasopharynx	human nasopharyngeal metagenome	MinION	University of British Columbia	SRP392257	Alterations in the Nasopharyngeal Microbiota Associated with SARS-CoV-2 Infection Status and Disease Severity	SRS14653337		133.4	1	116148	162549916	66	AMPLICON	METAGENOMIC	PCR
SRX17072762	SRR21057488	16S nanopore sequence; human nasal	nasopharynx	human nasopharyngeal metagenome	MinION	University of British Columbia	SRP392257	Alterations in the Nasopharyngeal Microbiota Associated with SARS-CoV-2 Infection Status and Disease Severity	SRS14653336		26.8	1	23077	32638987	65	AMPLICON	METAGENOMIC	PCR
SRX17072761	SRR21057489	16S nanopore sequence; human nasal	nasopharynx	human nasopharyngeal metagenome	MinION	University of British Columbia	SRP392257	Alterations in the Nasopharyngeal Microbiota Associated with SARS-CoV-2 Infection Status and Disease Severity	SRS14653335		151.1	1	130534	184482234	64	AMPLICON	METAGENOMIC	PCR
SRX17072760	SRR21057490	16S nanopore sequence; human nasal	nasopharynx	human nasopharyngeal metagenome	MinION	University of British Columbia	SRP392257	Alterations in the Nasopharyngeal Microbiota Associated with SARS-CoV-2 Infection Status and Disease Severity	SRS14653334		52.6	1	45092	64085351	63	AMPLICON	METAGENOMIC	PCR
SRX17072759	SRR21057491	16S nanopore sequence; human nasal	nasopharynx	human nasopharyngeal metagenome	MinION	University of British Columbia	SRP392257	Alterations in the Nasopharyngeal Microbiota Associated with SARS-CoV-2 Infection Status and Disease Severity	SRS14653333		48.55	1	41718	59165346	62	AMPLICON	METAGENOMIC	PCR
SRX17072758	SRR21057492	16S nanopore sequence; human nasal	nasopharynx	human nasopharyngeal metagenome	MinION	University of British Columbia	SRP392257	Alterations in the Nasopharyngeal Microbiota Associated with SARS-CoV-2 Infection Status and Disease Severity	SRS14653332		133.24	1	145515	162141928	61	AMPLICON	METAGENOMIC	PCR
SRX17072757	SRR21057493	16S nanopore sequence; human nasal	nasopharynx	human nasopharyngeal metagenome	MinION	University of British Columbia	SRP392257	Alterations in the Nasopharyngeal Microbiota Associated with SARS-CoV-2 Infection Status and Disease Severity	SRS14653331		8.15	1	8704	9900397	7	AMPLICON	METAGENOMIC	PCR
SRX17072756	SRR21057494	16S nanopore sequence; human nasal	nasopharynx	human nasopharyngeal metagenome	MinION	University of British Columbia	SRP392257	Alterations in the Nasopharyngeal Microbiota Associated with SARS-CoV-2 Infection Status and Disease Severity	SRS14653330		114.14	1	97958	139164806	60	AMPLICON	METAGENOMIC	PCR
SRX17072755	SRR21057603	16S nanopore sequence; human nasal	nasopharynx	human nasopharyngeal metagenome	MinION	University of British Columbia	SRP392257	Alterations in the Nasopharyngeal Microbiota Associated with SARS-CoV-2 Infection Status and Disease Severity	SRS14653329		15.99	1	39028	19261589	168	AMPLICON	METAGENOMIC	PCR
SRX17072754	SRR21057496	16S nanopore sequence; human nasal	nasopharynx	human nasopharyngeal metagenome	MinION	University of British Columbia	SRP392257	Alterations in the Nasopharyngeal Microbiota Associated with SARS-CoV-2 Infection Status and Disease Severity	SRS14653328		66.24	1	56864	80759511	167	AMPLICON	METAGENOMIC	PCR
SRX17072753	SRR21057497	16S nanopore sequence; human nasal	nasopharynx	human nasopharyngeal metagenome	MinION	University of British Columbia	SRP392257	Alterations in the Nasopharyngeal Microbiota Associated with SARS-CoV-2 Infection Status and Disease Severity	SRS14653327		16.32	1	13823	19861842	166	AMPLICON	METAGENOMIC	PCR
SRX17072752	SRR21057498	16S nanopore sequence; human nasal	nasopharynx	human nasopharyngeal metagenome	MinION	University of British Columbia	SRP392257	Alterations in the Nasopharyngeal Microbiota Associated with SARS-CoV-2 Infection Status and Disease Severity	SRS14653326		43.74	1	39481	53431046	165	AMPLICON	METAGENOMIC	PCR
SRX17072751	SRR21057499	16S nanopore sequence; human nasal	nasopharynx	human nasopharyngeal metagenome	MinION	University of British Columbia	SRP392257	Alterations in the Nasopharyngeal Microbiota Associated with SARS-CoV-2 Infection Status and Disease Severity	SRS14653325		16.42	1	16480	19816059	164	AMPLICON	METAGENOMIC	PCR
SRX17072750	SRR21057500	16S nanopore sequence; human nasal	nasopharynx	human nasopharyngeal metagenome	MinION	University of British Columbia	SRP392257	Alterations in the Nasopharyngeal Microbiota Associated with SARS-CoV-2 Infection Status and Disease Severity	SRS14653324		108.25	1	111348	131818190	163	AMPLICON	METAGENOMIC	PCR
SRX17072749	SRR21057501	16S nanopore sequence; human nasal	nasopharynx	human nasopharyngeal metagenome	MinION	University of British Columbia	SRP392257	Alterations in the Nasopharyngeal Microbiota Associated with SARS-CoV-2 Infection Status and Disease Severity	SRS14653323		385.53	1	343138	469660404	162	AMPLICON	METAGENOMIC	PCR
SRX17072748	SRR21057502	16S nanopore sequence; human nasal	nasopharynx	human nasopharyngeal metagenome	MinION	University of British Columbia	SRP392257	Alterations in the Nasopharyngeal Microbiota Associated with SARS-CoV-2 Infection Status and Disease Severity	SRS14653322		63.05	1	54287	76782210	161	AMPLICON	METAGENOMIC	PCR
SRX17072747	SRR21057503	16S nanopore sequence; human nasal	nasopharynx	human nasopharyngeal metagenome	MinION	University of British Columbia	SRP392257	Alterations in the Nasopharyngeal Microbiota Associated with SARS-CoV-2 Infection Status and Disease Severity	SRS14653321		29.11	1	55163	35017131	17	AMPLICON	METAGENOMIC	PCR
SRX17072746	SRR21057504	16S nanopore sequence; human nasal	nasopharynx	human nasopharyngeal metagenome	MinION	University of British Columbia	SRP392257	Alterations in the Nasopharyngeal Microbiota Associated with SARS-CoV-2 Infection Status and Disease Severity	SRS14653320		556.69	1	509279	679668158	160	AMPLICON	METAGENOMIC	PCR
SRX17072745	SRR21057505	16S nanopore sequence; human nasal	nasopharynx	human nasopharyngeal metagenome	MinION	University of British Columbia	SRP392257	Alterations in the Nasopharyngeal Microbiota Associated with SARS-CoV-2 Infection Status and Disease Severity	SRS14653319		761.13	1	653649	929702513	159	AMPLICON	METAGENOMIC	PCR
SRX17072744	SRR21057506	16S nanopore sequence; human nasal	nasopharynx	human nasopharyngeal metagenome	MinION	University of British Columbia	SRP392257	Alterations in the Nasopharyngeal Microbiota Associated with SARS-CoV-2 Infection Status and Disease Severity	SRS14653318		882.09	1	761574	1076389499	158	AMPLICON	METAGENOMIC	PCR
SRX17072743	SRR21057507	16S nanopore sequence; human nasal	nasopharynx	human nasopharyngeal metagenome	MinION	University of British Columbia	SRP392257	Alterations in the Nasopharyngeal Microbiota Associated with SARS-CoV-2 Infection Status and Disease Severity	SRS14653317		23.71	1	51723	28516485	157	AMPLICON	METAGENOMIC	PCR
SRX17072742	SRR21057508	16S nanopore sequence; human nasal	nasopharynx	human nasopharyngeal metagenome	MinION	University of British Columbia	SRP392257	Alterations in the Nasopharyngeal Microbiota Associated with SARS-CoV-2 Infection Status and Disease Severity	SRS14653315		65.86	1	56032	80335938	156	AMPLICON	METAGENOMIC	PCR
SRX17072741	SRR21057509	16S nanopore sequence; human nasal	nasopharynx	human nasopharyngeal metagenome	MinION	University of British Columbia	SRP392257	Alterations in the Nasopharyngeal Microbiota Associated with SARS-CoV-2 Infection Status and Disease Severity	SRS14653316		9.03	1	7644	10957856	155	AMPLICON	METAGENOMIC	PCR
SRX17072740	SRR21057510	16S nanopore sequence; human nasal	nasopharynx	human nasopharyngeal metagenome	MinION	University of British Columbia	SRP392257	Alterations in the Nasopharyngeal Microbiota Associated with SARS-CoV-2 Infection Status and Disease Severity	SRS14653314		339.09	1	289017	414331748	154	AMPLICON	METAGENOMIC	PCR
SRX17072739	SRR21057511	16S nanopore sequence; human nasal	nasopharynx	human nasopharyngeal metagenome	MinION	University of British Columbia	SRP392257	Alterations in the Nasopharyngeal Microbiota Associated with SARS-CoV-2 Infection Status and Disease Severity	SRS14653313		308.15	1	262697	376499279	153	AMPLICON	METAGENOMIC	PCR
SRX17072738	SRR21057512	16S nanopore sequence; human nasal	nasopharynx	human nasopharyngeal metagenome	MinION	University of British Columbia	SRP392257	Alterations in the Nasopharyngeal Microbiota Associated with SARS-CoV-2 Infection Status and Disease Severity	SRS14653311		780.32	1	668740	954413058	152	AMPLICON	METAGENOMIC	PCR
SRX17072737	SRR21057513	16S nanopore sequence; human nasal	nasopharynx	human nasopharyngeal metagenome	MinION	University of British Columbia	SRP392257	Alterations in the Nasopharyngeal Microbiota Associated with SARS-CoV-2 Infection Status and Disease Severity	SRS14653312		155.67	1	132664	190092151	151	AMPLICON	METAGENOMIC	PCR
SRX17072736	SRR21057514	16S nanopore sequence; human nasal	nasopharynx	human nasopharyngeal metagenome	MinION	University of British Columbia	SRP392257	Alterations in the Nasopharyngeal Microbiota Associated with SARS-CoV-2 Infection Status and Disease Severity	SRS14653310		29.39	1	33556	35617156	16	AMPLICON	METAGENOMIC	PCR
SRX17072735	SRR21057515	16S nanopore sequence; human nasal	nasopharynx	human nasopharyngeal metagenome	MinION	University of British Columbia	SRP392257	Alterations in the Nasopharyngeal Microbiota Associated with SARS-CoV-2 Infection Status and Disease Severity	SRS14653309		425.85	1	375740	521040599	150	AMPLICON	METAGENOMIC	PCR
SRX17072734	SRR21057516	16S nanopore sequence; human nasal	nasopharynx	human nasopharyngeal metagenome	MinION	University of British Columbia	SRP392257	Alterations in the Nasopharyngeal Microbiota Associated with SARS-CoV-2 Infection Status and Disease Severity	SRS14653308		35.73	1	36681	43442619	149	AMPLICON	METAGENOMIC	PCR
SRX17072733	SRR21057517	16S nanopore sequence; human nasal	nasopharynx	human nasopharyngeal metagenome	MinION	University of British Columbia	SRP392257	Alterations in the Nasopharyngeal Microbiota Associated with SARS-CoV-2 Infection Status and Disease Severity	SRS14653307		558.94	1	479798	683584845	148	AMPLICON	METAGENOMIC	PCR
SRX17072732	SRR21057518	16S nanopore sequence; human nasal	nasopharynx	human nasopharyngeal metagenome	MinION	University of British Columbia	SRP392257	Alterations in the Nasopharyngeal Microbiota Associated with SARS-CoV-2 Infection Status and Disease Severity	SRS14653306		20.82	1	17649	25311679	147	AMPLICON	METAGENOMIC	PCR
SRX17072731	SRR21057519	16S nanopore sequence; human nasal	nasopharynx	human nasopharyngeal metagenome	MinION	University of British Columbia	SRP392257	Alterations in the Nasopharyngeal Microbiota Associated with SARS-CoV-2 Infection Status and Disease Severity	SRS14653305		243	1	206400	296606535	146	AMPLICON	METAGENOMIC	PCR
SRX17072730	SRR21057520	16S nanopore sequence; human nasal	nasopharynx	human nasopharyngeal metagenome	MinION	University of British Columbia	SRP392257	Alterations in the Nasopharyngeal Microbiota Associated with SARS-CoV-2 Infection Status and Disease Severity	SRS14653304		143.85	1	122630	175639479	145	AMPLICON	METAGENOMIC	PCR
SRX17072729	SRR21057521	16S nanopore sequence; human nasal	nasopharynx	human nasopharyngeal metagenome	MinION	University of British Columbia	SRP392257	Alterations in the Nasopharyngeal Microbiota Associated with SARS-CoV-2 Infection Status and Disease Severity	SRS14653303		23.18	1	21326	28198378	144	AMPLICON	METAGENOMIC	PCR
SRX17072728	SRR21057522	16S nanopore sequence; human nasal	nasopharynx	human nasopharyngeal metagenome	MinION	University of British Columbia	SRP392257	Alterations in the Nasopharyngeal Microbiota Associated with SARS-CoV-2 Infection Status and Disease Severity	SRS14653302		212.65	1	180856	258794262	143	AMPLICON	METAGENOMIC	PCR
SRX17072727	SRR21057523	16S nanopore sequence; human nasal	nasopharynx	human nasopharyngeal metagenome	MinION	University of British Columbia	SRP392257	Alterations in the Nasopharyngeal Microbiota Associated with SARS-CoV-2 Infection Status and Disease Severity	SRS14653301		136.5	1	116269	166334661	142	AMPLICON	METAGENOMIC	PCR
SRX17072726	SRR21057524	16S nanopore sequence; human nasal	nasopharynx	human nasopharyngeal metagenome	MinION	University of British Columbia	SRP392257	Alterations in the Nasopharyngeal Microbiota Associated with SARS-CoV-2 Infection Status and Disease Severity	SRS14653300		91.58	1	112226	111060040	141	AMPLICON	METAGENOMIC	PCR
SRX17072725	SRR21057525	16S nanopore sequence; human nasal	nasopharynx	human nasopharyngeal metagenome	MinION	University of British Columbia	SRP392257	Alterations in the Nasopharyngeal Microbiota Associated with SARS-CoV-2 Infection Status and Disease Severity	SRS14653299		73.67	1	89848	89403493	15	AMPLICON	METAGENOMIC	PCR
SRX17072724	SRR21057526	16S nanopore sequence; human nasal	nasopharynx	human nasopharyngeal metagenome	MinION	University of British Columbia	SRP392257	Alterations in the Nasopharyngeal Microbiota Associated with SARS-CoV-2 Infection Status and Disease Severity	SRS14653298		39.71	1	33627	48144875	140	AMPLICON	METAGENOMIC	PCR
SRX17072723	SRR21057527	16S nanopore sequence; human nasal	nasopharynx	human nasopharyngeal metagenome	MinION	University of British Columbia	SRP392257	Alterations in the Nasopharyngeal Microbiota Associated with SARS-CoV-2 Infection Status and Disease Severity	SRS14653297		14.74	1	12541	17865638	139	AMPLICON	METAGENOMIC	PCR
SRX17072722	SRR21057528	16S nanopore sequence; human nasal	nasopharynx	human nasopharyngeal metagenome	MinION	University of British Columbia	SRP392257	Alterations in the Nasopharyngeal Microbiota Associated with SARS-CoV-2 Infection Status and Disease Severity	SRS14653296		63.16	1	54112	76899404	138	AMPLICON	METAGENOMIC	PCR
SRX17072721	SRR21057529	16S nanopore sequence; human nasal	nasopharynx	human nasopharyngeal metagenome	MinION	University of British Columbia	SRP392257	Alterations in the Nasopharyngeal Microbiota Associated with SARS-CoV-2 Infection Status and Disease Severity	SRS14653294		2.29	1	1901	2692038	137	AMPLICON	METAGENOMIC	PCR
SRX17072720	SRR21057530	16S nanopore sequence; human nasal	nasopharynx	human nasopharyngeal metagenome	MinION	University of British Columbia	SRP392257	Alterations in the Nasopharyngeal Microbiota Associated with SARS-CoV-2 Infection Status and Disease Severity	SRS14653295		12.92	1	12778	15604723	136	AMPLICON	METAGENOMIC	PCR
SRX17072719	SRR21057495	16S nanopore sequence; human nasal	nasopharynx	human nasopharyngeal metagenome	MinION	University of British Columbia	SRP392257	Alterations in the Nasopharyngeal Microbiota Associated with SARS-CoV-2 Infection Status and Disease Severity	SRS14653293		228.33	1	197882	280724784	59	AMPLICON	METAGENOMIC	PCR
SRX17072718	SRR21057532	16S nanopore sequence; human nasal	nasopharynx	human nasopharyngeal metagenome	MinION	University of British Columbia	SRP392257	Alterations in the Nasopharyngeal Microbiota Associated with SARS-CoV-2 Infection Status and Disease Severity	SRS14653292		377.63	1	328926	459838936	58	AMPLICON	METAGENOMIC	PCR
SRX17072717	SRR21057533	16S nanopore sequence; human nasal	nasopharynx	human nasopharyngeal metagenome	MinION	University of British Columbia	SRP392257	Alterations in the Nasopharyngeal Microbiota Associated with SARS-CoV-2 Infection Status and Disease Severity	SRS14653291		429.18	1	374310	530378656	57	AMPLICON	METAGENOMIC	PCR
SRX17072716	SRR21057534	16S nanopore sequence; human nasal	nasopharynx	human nasopharyngeal metagenome	MinION	University of British Columbia	SRP392257	Alterations in the Nasopharyngeal Microbiota Associated with SARS-CoV-2 Infection Status and Disease Severity	SRS14653290		545.35	1	473699	670592440	56	AMPLICON	METAGENOMIC	PCR
SRX17072715	SRR21057535	16S nanopore sequence; human nasal	nasopharynx	human nasopharyngeal metagenome	MinION	University of British Columbia	SRP392257	Alterations in the Nasopharyngeal Microbiota Associated with SARS-CoV-2 Infection Status and Disease Severity	SRS14653289		135.93	1	120166	165563428	55	AMPLICON	METAGENOMIC	PCR
SRX17072714	SRR21057536	16S nanopore sequence; human nasal	nasopharynx	human nasopharyngeal metagenome	MinION	University of British Columbia	SRP392257	Alterations in the Nasopharyngeal Microbiota Associated with SARS-CoV-2 Infection Status and Disease Severity	SRS14653288		166.63	1	142245	204885740	54	AMPLICON	METAGENOMIC	PCR
SRX17072713	SRR21057537	16S nanopore sequence; human nasal	nasopharynx	human nasopharyngeal metagenome	MinION	University of British Columbia	SRP392257	Alterations in the Nasopharyngeal Microbiota Associated with SARS-CoV-2 Infection Status and Disease Severity	SRS14653287		303.01	1	261062	372812787	53	AMPLICON	METAGENOMIC	PCR
SRX17072712	SRR21057538	16S nanopore sequence; human nasal	nasopharynx	human nasopharyngeal metagenome	MinION	University of British Columbia	SRP392257	Alterations in the Nasopharyngeal Microbiota Associated with SARS-CoV-2 Infection Status and Disease Severity	SRS14653286		34.04	1	30101	41500023	52	AMPLICON	METAGENOMIC	PCR
SRX17072711	SRR21057539	16S nanopore sequence; human nasal	nasopharynx	human nasopharyngeal metagenome	MinION	University of British Columbia	SRP392257	Alterations in the Nasopharyngeal Microbiota Associated with SARS-CoV-2 Infection Status and Disease Severity	SRS14653285		25.4	1	22256	31153810	51	AMPLICON	METAGENOMIC	PCR
SRX17072710	SRR21057540	16S nanopore sequence; human nasal	nasopharynx	human nasopharyngeal metagenome	MinION	University of British Columbia	SRP392257	Alterations in the Nasopharyngeal Microbiota Associated with SARS-CoV-2 Infection Status and Disease Severity	SRS14653284		16.95	1	14522	20738305	6	AMPLICON	METAGENOMIC	PCR
SRX17072709	SRR21057541	16S nanopore sequence; human nasal	nasopharynx	human nasopharyngeal metagenome	MinION	University of British Columbia	SRP392257	Alterations in the Nasopharyngeal Microbiota Associated with SARS-CoV-2 Infection Status and Disease Severity	SRS14653283		15.57	1	25868	18969785	50	AMPLICON	METAGENOMIC	PCR
SRX17072708	SRR21057542	16S nanopore sequence; human nasal	nasopharynx	human nasopharyngeal metagenome	MinION	University of British Columbia	SRP392257	Alterations in the Nasopharyngeal Microbiota Associated with SARS-CoV-2 Infection Status and Disease Severity	SRS14653282		17.29	1	15218	21222247	49	AMPLICON	METAGENOMIC	PCR
SRX17072707	SRR21057543	16S nanopore sequence; human nasal	nasopharynx	human nasopharyngeal metagenome	MinION	University of British Columbia	SRP392257	Alterations in the Nasopharyngeal Microbiota Associated with SARS-CoV-2 Infection Status and Disease Severity	SRS14653281		55.34	1	50171	67958577	48	AMPLICON	METAGENOMIC	PCR
SRX17072706	SRR21057544	16S nanopore sequence; human nasal	nasopharynx	human nasopharyngeal metagenome	MinION	University of British Columbia	SRP392257	Alterations in the Nasopharyngeal Microbiota Associated with SARS-CoV-2 Infection Status and Disease Severity	SRS14653279		33.2	1	28261	40481884	47	AMPLICON	METAGENOMIC	PCR
SRX17072705	SRR21057545	16S nanopore sequence; human nasal	nasopharynx	human nasopharyngeal metagenome	MinION	University of British Columbia	SRP392257	Alterations in the Nasopharyngeal Microbiota Associated with SARS-CoV-2 Infection Status and Disease Severity	SRS14653280		5.48	1	4563	6590041	46	AMPLICON	METAGENOMIC	PCR
SRX17072704	SRR21057546	16S nanopore sequence; human nasal	nasopharynx	human nasopharyngeal metagenome	MinION	University of British Columbia	SRP392257	Alterations in the Nasopharyngeal Microbiota Associated with SARS-CoV-2 Infection Status and Disease Severity	SRS14653278		17.01	1	30705	20434506	45	AMPLICON	METAGENOMIC	PCR
SRX17072703	SRR21057547	16S nanopore sequence; human nasal	nasopharynx	human nasopharyngeal metagenome	MinION	University of British Columbia	SRP392257	Alterations in the Nasopharyngeal Microbiota Associated with SARS-CoV-2 Infection Status and Disease Severity	SRS14653276		127.81	1	108433	155594396	44	AMPLICON	METAGENOMIC	PCR
SRX17072702	SRR21057548	16S nanopore sequence; human nasal	nasopharynx	human nasopharyngeal metagenome	MinION	University of British Columbia	SRP392257	Alterations in the Nasopharyngeal Microbiota Associated with SARS-CoV-2 Infection Status and Disease Severity	SRS14653277		145	1	125064	176782045	43	AMPLICON	METAGENOMIC	PCR
SRX17072701	SRR21057549	16S nanopore sequence; human nasal	nasopharynx	human nasopharyngeal metagenome	MinION	University of British Columbia	SRP392257	Alterations in the Nasopharyngeal Microbiota Associated with SARS-CoV-2 Infection Status and Disease Severity	SRS14653275		6.26	1	5302	7513987	42	AMPLICON	METAGENOMIC	PCR
SRX17072700	SRR21057550	16S nanopore sequence; human nasal	nasopharynx	human nasopharyngeal metagenome	MinION	University of British Columbia	SRP392257	Alterations in the Nasopharyngeal Microbiota Associated with SARS-CoV-2 Infection Status and Disease Severity	SRS14653273		25.47	1	22763	30923855	41	AMPLICON	METAGENOMIC	PCR
SRX17072699	SRR21057551	16S nanopore sequence; human nasal	nasopharynx	human nasopharyngeal metagenome	MinION	University of British Columbia	SRP392257	Alterations in the Nasopharyngeal Microbiota Associated with SARS-CoV-2 Infection Status and Disease Severity	SRS14653274		113.37	1	124101	139372929	5	AMPLICON	METAGENOMIC	PCR
SRX17072698	SRR21057552	16S nanopore sequence; human nasal	nasopharynx	human nasopharyngeal metagenome	MinION	University of British Columbia	SRP392257	Alterations in the Nasopharyngeal Microbiota Associated with SARS-CoV-2 Infection Status and Disease Severity	SRS14653272		2.51	1	2251	2948714	40	AMPLICON	METAGENOMIC	PCR
SRX17072697	SRR21057553	16S nanopore sequence; human nasal	nasopharynx	human nasopharyngeal metagenome	MinION	University of British Columbia	SRP392257	Alterations in the Nasopharyngeal Microbiota Associated with SARS-CoV-2 Infection Status and Disease Severity	SRS14653270		4.2	1	3507	5025132	39	AMPLICON	METAGENOMIC	PCR
SRX17072696	SRR21057554	16S nanopore sequence; human nasal	nasopharynx	human nasopharyngeal metagenome	MinION	University of British Columbia	SRP392257	Alterations in the Nasopharyngeal Microbiota Associated with SARS-CoV-2 Infection Status and Disease Severity	SRS14653271		14.03	1	11960	16990350	38	AMPLICON	METAGENOMIC	PCR
SRX17072695	SRR21057555	16S nanopore sequence; human nasal	nasopharynx	human nasopharyngeal metagenome	MinION	University of British Columbia	SRP392257	Alterations in the Nasopharyngeal Microbiota Associated with SARS-CoV-2 Infection Status and Disease Severity	SRS14653269		11.24	1	9648	13588313	37	AMPLICON	METAGENOMIC	PCR
SRX17072694	SRR21057556	16S nanopore sequence; human nasal	nasopharynx	human nasopharyngeal metagenome	MinION	University of British Columbia	SRP392257	Alterations in the Nasopharyngeal Microbiota Associated with SARS-CoV-2 Infection Status and Disease Severity	SRS14653268		29.92	1	57842	35877786	36	AMPLICON	METAGENOMIC	PCR
SRX17072693	SRR21057557	16S nanopore sequence; human nasal	nasopharynx	human nasopharyngeal metagenome	MinION	University of British Columbia	SRP392257	Alterations in the Nasopharyngeal Microbiota Associated with SARS-CoV-2 Infection Status and Disease Severity	SRS14653267		148.06	1	198118	178662254	35	AMPLICON	METAGENOMIC	PCR
SRX17072692	SRR21057558	16S nanopore sequence; human nasal	nasopharynx	human nasopharyngeal metagenome	MinION	University of British Columbia	SRP392257	Alterations in the Nasopharyngeal Microbiota Associated with SARS-CoV-2 Infection Status and Disease Severity	SRS14653266		104.6	1	139734	126449555	34	AMPLICON	METAGENOMIC	PCR
SRX17072691	SRR21057559	16S nanopore sequence; human nasal	nasopharynx	human nasopharyngeal metagenome	MinION	University of British Columbia	SRP392257	Alterations in the Nasopharyngeal Microbiota Associated with SARS-CoV-2 Infection Status and Disease Severity	SRS14653264		152.46	1	133494	185879108	33	AMPLICON	METAGENOMIC	PCR
SRX17072690	SRR21057560	16S nanopore sequence; human nasal	nasopharynx	human nasopharyngeal metagenome	MinION	University of British Columbia	SRP392257	Alterations in the Nasopharyngeal Microbiota Associated with SARS-CoV-2 Infection Status and Disease Severity	SRS14653265		27.47	1	52733	33052255	32	AMPLICON	METAGENOMIC	PCR
SRX17072689	SRR21057561	16S nanopore sequence; human nasal	nasopharynx	human nasopharyngeal metagenome	MinION	University of British Columbia	SRP392257	Alterations in the Nasopharyngeal Microbiota Associated with SARS-CoV-2 Infection Status and Disease Severity	SRS14653263		10.03	1	11187	12085896	31	AMPLICON	METAGENOMIC	PCR
SRX17072688	SRR21057562	16S nanopore sequence; human nasal	nasopharynx	human nasopharyngeal metagenome	MinION	University of British Columbia	SRP392257	Alterations in the Nasopharyngeal Microbiota Associated with SARS-CoV-2 Infection Status and Disease Severity	SRS14653261		9.35	1	8114	11392975	4	AMPLICON	METAGENOMIC	PCR
SRX17072687	SRR21057563	16S nanopore sequence; human nasal	nasopharynx	human nasopharyngeal metagenome	MinION	University of British Columbia	SRP392257	Alterations in the Nasopharyngeal Microbiota Associated with SARS-CoV-2 Infection Status and Disease Severity	SRS14653262		18.36	1	15820	22264036	30	AMPLICON	METAGENOMIC	PCR
SRX17072686	SRR21057564	16S nanopore sequence; human nasal	nasopharynx	human nasopharyngeal metagenome	MinION	University of British Columbia	SRP392257	Alterations in the Nasopharyngeal Microbiota Associated with SARS-CoV-2 Infection Status and Disease Severity	SRS14653260		114.93	1	97455	139888778	29	AMPLICON	METAGENOMIC	PCR
SRX17072685	SRR21057565	16S nanopore sequence; human nasal	nasopharynx	human nasopharyngeal metagenome	MinION	University of British Columbia	SRP392257	Alterations in the Nasopharyngeal Microbiota Associated with SARS-CoV-2 Infection Status and Disease Severity	SRS14653259		143.93	1	121921	175152184	28	AMPLICON	METAGENOMIC	PCR
SRX17072684	SRR21057566	16S nanopore sequence; human nasal	nasopharynx	human nasopharyngeal metagenome	MinION	University of British Columbia	SRP392257	Alterations in the Nasopharyngeal Microbiota Associated with SARS-CoV-2 Infection Status and Disease Severity	SRS14653258		27.66	1	29635	33491454	27	AMPLICON	METAGENOMIC	PCR
SRX17072683	SRR21057567	16S nanopore sequence; human nasal	nasopharynx	human nasopharyngeal metagenome	MinION	University of British Columbia	SRP392257	Alterations in the Nasopharyngeal Microbiota Associated with SARS-CoV-2 Infection Status and Disease Severity	SRS14653257		471.09	1	411122	573785225	26	AMPLICON	METAGENOMIC	PCR
SRX17072682	SRR21057568	16S nanopore sequence; human nasal	nasopharynx	human nasopharyngeal metagenome	MinION	University of British Columbia	SRP392257	Alterations in the Nasopharyngeal Microbiota Associated with SARS-CoV-2 Infection Status and Disease Severity	SRS14653256		197.6	1	168122	240538353	25	AMPLICON	METAGENOMIC	PCR
SRX17072681	SRR21057569	16S nanopore sequence; human nasal	nasopharynx	human nasopharyngeal metagenome	MinION	University of British Columbia	SRP392257	Alterations in the Nasopharyngeal Microbiota Associated with SARS-CoV-2 Infection Status and Disease Severity	SRS14653255		78.06	1	66106	95108310	24	AMPLICON	METAGENOMIC	PCR
SRX17072680	SRR21057570	16S nanopore sequence; human nasal	nasopharynx	human nasopharyngeal metagenome	MinION	University of British Columbia	SRP392257	Alterations in the Nasopharyngeal Microbiota Associated with SARS-CoV-2 Infection Status and Disease Severity	SRS14653254		3.37	1	2798	4008421	23	AMPLICON	METAGENOMIC	PCR
SRX17072679	SRR21057571	16S nanopore sequence; human nasal	nasopharynx	human nasopharyngeal metagenome	MinION	University of British Columbia	SRP392257	Alterations in the Nasopharyngeal Microbiota Associated with SARS-CoV-2 Infection Status and Disease Severity	SRS14653253		13.98	1	11876	16985336	22	AMPLICON	METAGENOMIC	PCR
SRX17072678	SRR21057572	16S nanopore sequence; human nasal	nasopharynx	human nasopharyngeal metagenome	MinION	University of British Columbia	SRP392257	Alterations in the Nasopharyngeal Microbiota Associated with SARS-CoV-2 Infection Status and Disease Severity	SRS14653252		4.09	1	3401	4890146	21	AMPLICON	METAGENOMIC	PCR
SRX17072677	SRR21057573	16S nanopore sequence; human nasal	nasopharynx	human nasopharyngeal metagenome	MinION	University of British Columbia	SRP392257	Alterations in the Nasopharyngeal Microbiota Associated with SARS-CoV-2 Infection Status and Disease Severity	SRS14653251		19.62	1	16768	24035724	3	AMPLICON	METAGENOMIC	PCR
SRX17072676	SRR21057574	16S nanopore sequence; human nasal	nasopharynx	human nasopharyngeal metagenome	MinION	University of British Columbia	SRP392257	Alterations in the Nasopharyngeal Microbiota Associated with SARS-CoV-2 Infection Status and Disease Severity	SRS14653250		6.22	1	5693	7501172	194	AMPLICON	METAGENOMIC	PCR
SRX17072675	SRR21057575	16S nanopore sequence; human nasal	nasopharynx	human nasopharyngeal metagenome	MinION	University of British Columbia	SRP392257	Alterations in the Nasopharyngeal Microbiota Associated with SARS-CoV-2 Infection Status and Disease Severity	SRS14653249		362.78	1	311110	444674910	193	AMPLICON	METAGENOMIC	PCR
SRX17072674	SRR21057576	16S nanopore sequence; human nasal	nasopharynx	human nasopharyngeal metagenome	MinION	University of British Columbia	SRP392257	Alterations in the Nasopharyngeal Microbiota Associated with SARS-CoV-2 Infection Status and Disease Severity	SRS14653248		667.65	1	592882	816924332	192	AMPLICON	METAGENOMIC	PCR
SRX17072673	SRR21057577	16S nanopore sequence; human nasal	nasopharynx	human nasopharyngeal metagenome	MinION	University of British Columbia	SRP392257	Alterations in the Nasopharyngeal Microbiota Associated with SARS-CoV-2 Infection Status and Disease Severity	SRS14653247		241.04	1	205983	293861980	191	AMPLICON	METAGENOMIC	PCR
SRX17072672	SRR21057578	16S nanopore sequence; human nasal	nasopharynx	human nasopharyngeal metagenome	MinION	University of British Columbia	SRP392257	Alterations in the Nasopharyngeal Microbiota Associated with SARS-CoV-2 Infection Status and Disease Severity	SRS14653246		5.9	1	4953	7096308	20	AMPLICON	METAGENOMIC	PCR
SRX17072671	SRR21057579	16S nanopore sequence; human nasal	nasopharynx	human nasopharyngeal metagenome	MinION	University of British Columbia	SRP392257	Alterations in the Nasopharyngeal Microbiota Associated with SARS-CoV-2 Infection Status and Disease Severity	SRS14653245		17.58	1	15032	21358480	190	AMPLICON	METAGENOMIC	PCR
SRX17072670	SRR21057580	16S nanopore sequence; human nasal	nasopharynx	human nasopharyngeal metagenome	MinION	University of British Columbia	SRP392257	Alterations in the Nasopharyngeal Microbiota Associated with SARS-CoV-2 Infection Status and Disease Severity	SRS14653243		5.69	1	4770	6820785	189	AMPLICON	METAGENOMIC	PCR
SRX17072669	SRR21057581	16S nanopore sequence; human nasal	nasopharynx	human nasopharyngeal metagenome	MinION	University of British Columbia	SRP392257	Alterations in the Nasopharyngeal Microbiota Associated with SARS-CoV-2 Infection Status and Disease Severity	SRS14653244		154.97	1	133566	189190268	188	AMPLICON	METAGENOMIC	PCR
SRX17072668	SRR21057582	16S nanopore sequence; human nasal	nasopharynx	human nasopharyngeal metagenome	MinION	University of British Columbia	SRP392257	Alterations in the Nasopharyngeal Microbiota Associated with SARS-CoV-2 Infection Status and Disease Severity	SRS14653242		58.21	1	49693	70623156	187	AMPLICON	METAGENOMIC	PCR
SRX17072667	SRR21057583	16S nanopore sequence; human nasal	nasopharynx	human nasopharyngeal metagenome	MinION	University of British Columbia	SRP392257	Alterations in the Nasopharyngeal Microbiota Associated with SARS-CoV-2 Infection Status and Disease Severity	SRS14653241		9.72	1	8247	11731510	186	AMPLICON	METAGENOMIC	PCR
SRX17072666	SRR21057584	16S nanopore sequence; human nasal	nasopharynx	human nasopharyngeal metagenome	MinION	University of British Columbia	SRP392257	Alterations in the Nasopharyngeal Microbiota Associated with SARS-CoV-2 Infection Status and Disease Severity	SRS14653240		4.44	1	3728	5307912	185	AMPLICON	METAGENOMIC	PCR
SRX17072665	SRR21057585	16S nanopore sequence; human nasal	nasopharynx	human nasopharyngeal metagenome	MinION	University of British Columbia	SRP392257	Alterations in the Nasopharyngeal Microbiota Associated with SARS-CoV-2 Infection Status and Disease Severity	SRS14653239		11.68	1	9961	14101475	184	AMPLICON	METAGENOMIC	PCR
SRX17072664	SRR21057586	16S nanopore sequence; human nasal	nasopharynx	human nasopharyngeal metagenome	MinION	University of British Columbia	SRP392257	Alterations in the Nasopharyngeal Microbiota Associated with SARS-CoV-2 Infection Status and Disease Severity	SRS14653238		99.52	1	85126	121685849	183	AMPLICON	METAGENOMIC	PCR
SRX17072663	SRR21057587	16S nanopore sequence; human nasal	nasopharynx	human nasopharyngeal metagenome	MinION	University of British Columbia	SRP392257	Alterations in the Nasopharyngeal Microbiota Associated with SARS-CoV-2 Infection Status and Disease Severity	SRS14653237		66.6	1	69402	81273574	182	AMPLICON	METAGENOMIC	PCR
SRX17072662	SRR21057588	16S nanopore sequence; human nasal	nasopharynx	human nasopharyngeal metagenome	MinION	University of British Columbia	SRP392257	Alterations in the Nasopharyngeal Microbiota Associated with SARS-CoV-2 Infection Status and Disease Severity	SRS14653236		108.85	1	92745	132956358	181	AMPLICON	METAGENOMIC	PCR
SRX17072661	SRR21057589	16S nanopore sequence; human nasal	nasopharynx	human nasopharyngeal metagenome	MinION	University of British Columbia	SRP392257	Alterations in the Nasopharyngeal Microbiota Associated with SARS-CoV-2 Infection Status and Disease Severity	SRS14653235		54.31	1	46368	66062573	19	AMPLICON	METAGENOMIC	PCR
SRX17072660	SRR21057590	16S nanopore sequence; human nasal	nasopharynx	human nasopharyngeal metagenome	MinION	University of British Columbia	SRP392257	Alterations in the Nasopharyngeal Microbiota Associated with SARS-CoV-2 Infection Status and Disease Severity	SRS14653234		20.42	1	17467	24851593	180	AMPLICON	METAGENOMIC	PCR
SRX17072659	SRR21057591	16S nanopore sequence; human nasal	nasopharynx	human nasopharyngeal metagenome	MinION	University of British Columbia	SRP392257	Alterations in the Nasopharyngeal Microbiota Associated with SARS-CoV-2 Infection Status and Disease Severity	SRS14653233		57.4	1	58932	70008800	179	AMPLICON	METAGENOMIC	PCR
SRX17072658	SRR21057592	16S nanopore sequence; human nasal	nasopharynx	human nasopharyngeal metagenome	MinION	University of British Columbia	SRP392257	Alterations in the Nasopharyngeal Microbiota Associated with SARS-CoV-2 Infection Status and Disease Severity	SRS14653232		36.73	1	31279	44681855	178	AMPLICON	METAGENOMIC	PCR
SRX17072657	SRR21057593	16S nanopore sequence; human nasal	nasopharynx	human nasopharyngeal metagenome	MinION	University of British Columbia	SRP392257	Alterations in the Nasopharyngeal Microbiota Associated with SARS-CoV-2 Infection Status and Disease Severity	SRS14653231		22.46	1	19678	27407033	177	AMPLICON	METAGENOMIC	PCR
SRX17072656	SRR21057594	16S nanopore sequence; human nasal	nasopharynx	human nasopharyngeal metagenome	MinION	University of British Columbia	SRP392257	Alterations in the Nasopharyngeal Microbiota Associated with SARS-CoV-2 Infection Status and Disease Severity	SRS14653230		12.28	1	11385	14857531	176	AMPLICON	METAGENOMIC	PCR
SRX17072655	SRR21057595	16S nanopore sequence; human nasal	nasopharynx	human nasopharyngeal metagenome	MinION	University of British Columbia	SRP392257	Alterations in the Nasopharyngeal Microbiota Associated with SARS-CoV-2 Infection Status and Disease Severity	SRS14653229		1027.4	1	1226044	1252372583	175	AMPLICON	METAGENOMIC	PCR
SRX17072654	SRR21057596	16S nanopore sequence; human nasal	nasopharynx	human nasopharyngeal metagenome	MinION	University of British Columbia	SRP392257	Alterations in the Nasopharyngeal Microbiota Associated with SARS-CoV-2 Infection Status and Disease Severity	SRS14653228		13.72	1	18735	16656328	174	AMPLICON	METAGENOMIC	PCR
SRX17072653	SRR21057597	16S nanopore sequence; human nasal	nasopharynx	human nasopharyngeal metagenome	MinION	University of British Columbia	SRP392257	Alterations in the Nasopharyngeal Microbiota Associated with SARS-CoV-2 Infection Status and Disease Severity	SRS14653227		14.81	1	12678	18018216	173	AMPLICON	METAGENOMIC	PCR
SRX17072652	SRR21057598	16S nanopore sequence; human nasal	nasopharynx	human nasopharyngeal metagenome	MinION	University of British Columbia	SRP392257	Alterations in the Nasopharyngeal Microbiota Associated with SARS-CoV-2 Infection Status and Disease Severity	SRS14653226		13.35	1	11452	16265551	172	AMPLICON	METAGENOMIC	PCR
SRX17072651	SRR21057599	16S nanopore sequence; human nasal	nasopharynx	human nasopharyngeal metagenome	MinION	University of British Columbia	SRP392257	Alterations in the Nasopharyngeal Microbiota Associated with SARS-CoV-2 Infection Status and Disease Severity	SRS14653225		1080.12	1	930863	1320324056	171	AMPLICON	METAGENOMIC	PCR
SRX17072650	SRR21057600	16S nanopore sequence; human nasal	nasopharynx	human nasopharyngeal metagenome	MinION	University of British Columbia	SRP392257	Alterations in the Nasopharyngeal Microbiota Associated with SARS-CoV-2 Infection Status and Disease Severity	SRS14653224		149.13	1	129315	181439784	18	AMPLICON	METAGENOMIC	PCR
SRX17072649	SRR21057601	16S nanopore sequence; human nasal	nasopharynx	human nasopharyngeal metagenome	MinION	University of British Columbia	SRP392257	Alterations in the Nasopharyngeal Microbiota Associated with SARS-CoV-2 Infection Status and Disease Severity	SRS14653223		2.01	1	1700	2342944	170	AMPLICON	METAGENOMIC	PCR
SRX17072648	SRR21057602	16S nanopore sequence; human nasal	nasopharynx	human nasopharyngeal metagenome	MinION	University of British Columbia	SRP392257	Alterations in the Nasopharyngeal Microbiota Associated with SARS-CoV-2 Infection Status and Disease Severity	SRS14653222		17	1	14457	20691726	169	AMPLICON	METAGENOMIC	PCR
SRX17072647	SRR21057531	16S nanopore sequence; human nasal	nasopharynx	human nasopharyngeal metagenome	MinION	University of British Columbia	SRP392257	Alterations in the Nasopharyngeal Microbiota Associated with SARS-CoV-2 Infection Status and Disease Severity	SRS14653221		112.2	1	101450	136392485	135	AMPLICON	METAGENOMIC	PCR
SRX17072646	SRR21057604	16S nanopore sequence; human nasal	nasopharynx	human nasopharyngeal metagenome	MinION	University of British Columbia	SRP392257	Alterations in the Nasopharyngeal Microbiota Associated with SARS-CoV-2 Infection Status and Disease Severity	SRS14653220		26.38	1	22775	32027005	134	AMPLICON	METAGENOMIC	PCR
SRX17072645	SRR21057605	16S nanopore sequence; human nasal	nasopharynx	human nasopharyngeal metagenome	MinION	University of British Columbia	SRP392257	Alterations in the Nasopharyngeal Microbiota Associated with SARS-CoV-2 Infection Status and Disease Severity	SRS14653219		121.17	1	107542	147427913	133	AMPLICON	METAGENOMIC	PCR
SRX17072644	SRR21057606	16S nanopore sequence; human nasal	nasopharynx	human nasopharyngeal metagenome	MinION	University of British Columbia	SRP392257	Alterations in the Nasopharyngeal Microbiota Associated with SARS-CoV-2 Infection Status and Disease Severity	SRS14653218		126.13	1	107251	153505494	132	AMPLICON	METAGENOMIC	PCR
SRX17072643	SRR21057607	16S nanopore sequence; human nasal	nasopharynx	human nasopharyngeal metagenome	MinION	University of British Columbia	SRP392257	Alterations in the Nasopharyngeal Microbiota Associated with SARS-CoV-2 Infection Status and Disease Severity	SRS14653217		2.81	1	2341	3326876	131	AMPLICON	METAGENOMIC	PCR
SRX17072642	SRR21057608	16S nanopore sequence; human nasal	nasopharynx	human nasopharyngeal metagenome	MinION	University of British Columbia	SRP392257	Alterations in the Nasopharyngeal Microbiota Associated with SARS-CoV-2 Infection Status and Disease Severity	SRS14653216		0.51	1	348	526390	14	AMPLICON	METAGENOMIC	PCR
SRX17072641	SRR21057609	16S nanopore sequence; human nasal	nasopharynx	human nasopharyngeal metagenome	MinION	University of British Columbia	SRP392257	Alterations in the Nasopharyngeal Microbiota Associated with SARS-CoV-2 Infection Status and Disease Severity	SRS14653215		8.95	1	7458	10765871	130	AMPLICON	METAGENOMIC	PCR
SRX17072640	SRR21057610	16S nanopore sequence; human nasal	nasopharynx	human nasopharyngeal metagenome	MinION	University of British Columbia	SRP392257	Alterations in the Nasopharyngeal Microbiota Associated with SARS-CoV-2 Infection Status and Disease Severity	SRS14653214		3.47	1	2892	4133887	129	AMPLICON	METAGENOMIC	PCR
SRX17072639	SRR21057611	16S nanopore sequence; human nasal	nasopharynx	human nasopharyngeal metagenome	MinION	University of British Columbia	SRP392257	Alterations in the Nasopharyngeal Microbiota Associated with SARS-CoV-2 Infection Status and Disease Severity	SRS14653213		22.01	1	18794	26720765	128	AMPLICON	METAGENOMIC	PCR
SRX17072638	SRR21057612	16S nanopore sequence; human nasal	nasopharynx	human nasopharyngeal metagenome	MinION	University of British Columbia	SRP392257	Alterations in the Nasopharyngeal Microbiota Associated with SARS-CoV-2 Infection Status and Disease Severity	SRS14653212		68.11	1	57897	82959578	127	AMPLICON	METAGENOMIC	PCR
SRX17072637	SRR21057613	16S nanopore sequence; human nasal	nasopharynx	human nasopharyngeal metagenome	MinION	University of British Columbia	SRP392257	Alterations in the Nasopharyngeal Microbiota Associated with SARS-CoV-2 Infection Status and Disease Severity	SRS14653211		0.09	1	8	11428	126	AMPLICON	METAGENOMIC	PCR
SRX17072636	SRR21057614	16S nanopore sequence; human nasal	nasopharynx	human nasopharyngeal metagenome	MinION	University of British Columbia	SRP392257	Alterations in the Nasopharyngeal Microbiota Associated with SARS-CoV-2 Infection Status and Disease Severity	SRS14653210		111.41	1	95037	135562794	125	AMPLICON	METAGENOMIC	PCR
SRX17072635	SRR21057615	16S nanopore sequence; human nasal	nasopharynx	human nasopharyngeal metagenome	MinION	University of British Columbia	SRP392257	Alterations in the Nasopharyngeal Microbiota Associated with SARS-CoV-2 Infection Status and Disease Severity	SRS14653209		11.78	1	11511	14228565	124	AMPLICON	METAGENOMIC	PCR
SRX17072634	SRR21057616	16S nanopore sequence; human nasal	nasopharynx	human nasopharyngeal metagenome	MinION	University of British Columbia	SRP392257	Alterations in the Nasopharyngeal Microbiota Associated with SARS-CoV-2 Infection Status and Disease Severity	SRS14653208		21.53	1	43551	25758422	123	AMPLICON	METAGENOMIC	PCR
SRX17072633	SRR21057617	16S nanopore sequence; human nasal	nasopharynx	human nasopharyngeal metagenome	MinION	University of British Columbia	SRP392257	Alterations in the Nasopharyngeal Microbiota Associated with SARS-CoV-2 Infection Status and Disease Severity	SRS14653207		0.26	1	161	223002	122	AMPLICON	METAGENOMIC	PCR
SRX17072632	SRR21057618	16S nanopore sequence; human nasal	nasopharynx	human nasopharyngeal metagenome	MinION	University of British Columbia	SRP392257	Alterations in the Nasopharyngeal Microbiota Associated with SARS-CoV-2 Infection Status and Disease Severity	SRS14653206		2.91	1	4704	3416581	121	AMPLICON	METAGENOMIC	PCR
SRX17072631	SRR21057619	16S nanopore sequence; human nasal	nasopharynx	human nasopharyngeal metagenome	MinION	University of British Columbia	SRP392257	Alterations in the Nasopharyngeal Microbiota Associated with SARS-CoV-2 Infection Status and Disease Severity	SRS14653205		71.97	1	62156	87951151	13	AMPLICON	METAGENOMIC	PCR
SRX17072630	SRR21057620	16S nanopore sequence; human nasal	nasopharynx	human nasopharyngeal metagenome	MinION	University of British Columbia	SRP392257	Alterations in the Nasopharyngeal Microbiota Associated with SARS-CoV-2 Infection Status and Disease Severity	SRS14653204		10.3	1	8831	12442009	120	AMPLICON	METAGENOMIC	PCR
SRX17072629	SRR21057621	16S nanopore sequence; human nasal	nasopharynx	human nasopharyngeal metagenome	MinION	University of British Columbia	SRP392257	Alterations in the Nasopharyngeal Microbiota Associated with SARS-CoV-2 Infection Status and Disease Severity	SRS14653203		62.07	1	60062	75287887	119	AMPLICON	METAGENOMIC	PCR
SRX17072628	SRR21057622	16S nanopore sequence; human nasal	nasopharynx	human nasopharyngeal metagenome	MinION	University of British Columbia	SRP392257	Alterations in the Nasopharyngeal Microbiota Associated with SARS-CoV-2 Infection Status and Disease Severity	SRS14653202		83.37	1	70953	101628337	118	AMPLICON	METAGENOMIC	PCR
SRX17072627	SRR21057623	16S nanopore sequence; human nasal	nasopharynx	human nasopharyngeal metagenome	MinION	University of British Columbia	SRP392257	Alterations in the Nasopharyngeal Microbiota Associated with SARS-CoV-2 Infection Status and Disease Severity	SRS14653201		40.27	1	34588	48988266	117	AMPLICON	METAGENOMIC	PCR
SRX17072626	SRR21057624	16S nanopore sequence; human nasal	nasopharynx	human nasopharyngeal metagenome	MinION	University of British Columbia	SRP392257	Alterations in the Nasopharyngeal Microbiota Associated with SARS-CoV-2 Infection Status and Disease Severity	SRS14653200		166.86	1	141237	203413385	116	AMPLICON	METAGENOMIC	PCR
SRX17072625	SRR21057625	16S nanopore sequence; human nasal	nasopharynx	human nasopharyngeal metagenome	MinION	University of British Columbia	SRP392257	Alterations in the Nasopharyngeal Microbiota Associated with SARS-CoV-2 Infection Status and Disease Severity	SRS14653199		5.66	1	6627	6796919	115	AMPLICON	METAGENOMIC	PCR
SRX17072624	SRR21057626	16S nanopore sequence; human nasal	nasopharynx	human nasopharyngeal metagenome	MinION	University of British Columbia	SRP392257	Alterations in the Nasopharyngeal Microbiota Associated with SARS-CoV-2 Infection Status and Disease Severity	SRS14653198		48.25	1	41053	58802763	114	AMPLICON	METAGENOMIC	PCR
SRX17072623	SRR21057627	16S nanopore sequence; human nasal	nasopharynx	human nasopharyngeal metagenome	MinION	University of British Columbia	SRP392257	Alterations in the Nasopharyngeal Microbiota Associated with SARS-CoV-2 Infection Status and Disease Severity	SRS14653197		17.19	1	14532	20932424	113	AMPLICON	METAGENOMIC	PCR
SRX17072622	SRR21057628	16S nanopore sequence; human nasal	nasopharynx	human nasopharyngeal metagenome	MinION	University of British Columbia	SRP392257	Alterations in the Nasopharyngeal Microbiota Associated with SARS-CoV-2 Infection Status and Disease Severity	SRS14653196		656.21	1	556445	800067459	112	AMPLICON	METAGENOMIC	PCR
SRX17072621	SRR21057629	16S nanopore sequence; human nasal	nasopharynx	human nasopharyngeal metagenome	MinION	University of British Columbia	SRP392257	Alterations in the Nasopharyngeal Microbiota Associated with SARS-CoV-2 Infection Status and Disease Severity	SRS14653195		12.57	1	10644	15227049	111	AMPLICON	METAGENOMIC	PCR
SRX17072620	SRR21057630	16S nanopore sequence; human nasal	nasopharynx	human nasopharyngeal metagenome	MinION	University of British Columbia	SRP392257	Alterations in the Nasopharyngeal Microbiota Associated with SARS-CoV-2 Infection Status and Disease Severity	SRS14653194		383.69	1	329597	467723097	12	AMPLICON	METAGENOMIC	PCR
SRX17072619	SRR21057631	16S nanopore sequence; human nasal	nasopharynx	human nasopharyngeal metagenome	MinION	University of British Columbia	SRP392257	Alterations in the Nasopharyngeal Microbiota Associated with SARS-CoV-2 Infection Status and Disease Severity	SRS14653193		593.66	1	520177	723874479	110	AMPLICON	METAGENOMIC	PCR
SRX17072618	SRR21057632	16S nanopore sequence; human nasal	nasopharynx	human nasopharyngeal metagenome	MinION	University of British Columbia	SRP392257	Alterations in the Nasopharyngeal Microbiota Associated with SARS-CoV-2 Infection Status and Disease Severity	SRS14653192		404.37	1	384855	493105115	109	AMPLICON	METAGENOMIC	PCR
SRX17072617	SRR21057633	16S nanopore sequence; human nasal	nasopharynx	human nasopharyngeal metagenome	MinION	University of British Columbia	SRP392257	Alterations in the Nasopharyngeal Microbiota Associated with SARS-CoV-2 Infection Status and Disease Severity	SRS14653191		18.07	1	36194	21721099	108	AMPLICON	METAGENOMIC	PCR
SRX17072616	SRR21057634	16S nanopore sequence; human nasal	nasopharynx	human nasopharyngeal metagenome	MinION	University of British Columbia	SRP392257	Alterations in the Nasopharyngeal Microbiota Associated with SARS-CoV-2 Infection Status and Disease Severity	SRS14653190		98.71	1	103070	120053265	107	AMPLICON	METAGENOMIC	PCR
SRX17072615	SRR21057635	16S nanopore sequence; human nasal	nasopharynx	human nasopharyngeal metagenome	MinION	University of British Columbia	SRP392257	Alterations in the Nasopharyngeal Microbiota Associated with SARS-CoV-2 Infection Status and Disease Severity	SRS14653189		405.86	1	350015	496913544	106	AMPLICON	METAGENOMIC	PCR
SRX17072614	SRR21057636	16S nanopore sequence; human nasal	nasopharynx	human nasopharyngeal metagenome	MinION	University of British Columbia	SRP392257	Alterations in the Nasopharyngeal Microbiota Associated with SARS-CoV-2 Infection Status and Disease Severity	SRS14653188		82.43	1	74619	100668365	105	AMPLICON	METAGENOMIC	PCR
SRX17072613	SRR21057637	16S nanopore sequence; human nasal	nasopharynx	human nasopharyngeal metagenome	MinION	University of British Columbia	SRP392257	Alterations in the Nasopharyngeal Microbiota Associated with SARS-CoV-2 Infection Status and Disease Severity	SRS14653187		27.71	1	24161	33838972	104	AMPLICON	METAGENOMIC	PCR
SRX17072612	SRR21057638	16S nanopore sequence; human nasal	nasopharynx	human nasopharyngeal metagenome	MinION	University of British Columbia	SRP392257	Alterations in the Nasopharyngeal Microbiota Associated with SARS-CoV-2 Infection Status and Disease Severity	SRS14653186		147.21	1	128705	179680731	103	AMPLICON	METAGENOMIC	PCR
SRX17072611	SRR21057639	16S nanopore sequence; human nasal	nasopharynx	human nasopharyngeal metagenome	MinION	University of British Columbia	SRP392257	Alterations in the Nasopharyngeal Microbiota Associated with SARS-CoV-2 Infection Status and Disease Severity	SRS14653185		31.58	1	27047	38497590	102	AMPLICON	METAGENOMIC	PCR
SRX17072610	SRR21057640	16S nanopore sequence; human nasal	nasopharynx	human nasopharyngeal metagenome	MinION	University of British Columbia	SRP392257	Alterations in the Nasopharyngeal Microbiota Associated with SARS-CoV-2 Infection Status and Disease Severity	SRS14653184		2.63	1	2185	3125034	101	AMPLICON	METAGENOMIC	PCR
SRX17072609	SRR21057641	16S nanopore sequence; human nasal	nasopharynx	human nasopharyngeal metagenome	MinION	University of British Columbia	SRP392257	Alterations in the Nasopharyngeal Microbiota Associated with SARS-CoV-2 Infection Status and Disease Severity	SRS14653183		22.26	1	42470	26718288	11	AMPLICON	METAGENOMIC	PCR
SRX17072608	SRR21057642	16S nanopore sequence; human nasal	nasopharynx	human nasopharyngeal metagenome	MinION	University of British Columbia	SRP392257	Alterations in the Nasopharyngeal Microbiota Associated with SARS-CoV-2 Infection Status and Disease Severity	SRS14653182		35.41	1	46656	43300952	2	AMPLICON	METAGENOMIC	PCR
SRX17072607	SRR21057643	16S nanopore sequence; human nasal	nasopharynx	human nasopharyngeal metagenome	MinION	University of British Columbia	SRP392257	Alterations in the Nasopharyngeal Microbiota Associated with SARS-CoV-2 Infection Status and Disease Severity	SRS14653181		5.29	1	4677	6402162	1	AMPLICON	METAGENOMIC	PCR
SRX15620296	SRR19568219	Full length 16S sequencing of amniotic fluid sample	amniocenteses	human metagenome	Sequel	University of Western Australia	SRP378825	Amniotic fluid microbiome	SRS13320872		3.29	1	4412	6702790	AF098	AMPLICON	METAGENOMIC	PCR
SRX15620295	SRR19568220	Full length 16S sequencing of amniotic fluid sample	amniocenteses	human metagenome	Sequel	University of Western Australia	SRP378825	Amniotic fluid microbiome	SRS13320871		10.15	1	13866	20961695	AF094	AMPLICON	METAGENOMIC	PCR
SRX15620294	SRR19568221	Full length 16S sequencing of amniotic fluid sample	amniocenteses	human metagenome	Sequel	University of Western Australia	SRP378825	Amniotic fluid microbiome	SRS13320870		5.34	1	7350	11096647	AF092	AMPLICON	METAGENOMIC	PCR
SRX15620293	SRR19568222	Full length 16S sequencing of amniotic fluid sample	amniocenteses	human metagenome	Sequel	University of Western Australia	SRP378825	Amniotic fluid microbiome	SRS13320869		1.5	1	1976	2989973	AF085	AMPLICON	METAGENOMIC	PCR
SRX15620292	SRR19568223	Full length 16S sequencing of amniotic fluid sample	amniocenteses	human metagenome	Sequel	University of Western Australia	SRP378825	Amniotic fluid microbiome	SRS13320868		8.43	1	11356	17165738	AF046	AMPLICON	METAGENOMIC	PCR
SRX15620291	SRR19568224	Full length 16S sequencing of amniotic fluid sample	amniocenteses	human metagenome	Sequel	University of Western Australia	SRP378825	Amniotic fluid microbiome	SRS13320867		8.18	1	11083	16762314	AF041	AMPLICON	METAGENOMIC	PCR
SRX15620290	SRR19568225	Full length 16S sequencing of amniotic fluid sample	amniocenteses	human metagenome	Sequel	University of Western Australia	SRP378825	Amniotic fluid microbiome	SRS13320865		10.14	1	13856	21085850	AF552	AMPLICON	METAGENOMIC	PCR
SRX15620289	SRR19568226	Full length 16S sequencing of amniotic fluid sample	amniocenteses	human metagenome	Sequel	University of Western Australia	SRP378825	Amniotic fluid microbiome	SRS13320866		1.31	1	1656	2590358	AF038	AMPLICON	METAGENOMIC	PCR
SRX15620288	SRR19568227	Full length 16S sequencing of amniotic fluid sample	amniocenteses	human metagenome	Sequel	University of Western Australia	SRP378825	Amniotic fluid microbiome	SRS13320864		9.12	1	12429	18819951	AF532	AMPLICON	METAGENOMIC	PCR
SRX15620287	SRR19568228	Full length 16S sequencing of amniotic fluid sample	amniocenteses	human metagenome	Sequel	University of Western Australia	SRP378825	Amniotic fluid microbiome	SRS13320862		5.12	1	6918	10473377	AF499	AMPLICON	METAGENOMIC	PCR
SRX15620286	SRR19568229	Full length 16S sequencing of amniotic fluid sample	amniocenteses	human metagenome	Sequel	University of Western Australia	SRP378825	Amniotic fluid microbiome	SRS13320863		6.51	1	8692	13174322	AF381	AMPLICON	METAGENOMIC	PCR
SRX15620285	SRR19568230	Full length 16S sequencing of amniotic fluid sample	amniocenteses	human metagenome	Sequel	University of Western Australia	SRP378825	Amniotic fluid microbiome	SRS13320861		1.99	1	2611	3964975	AF370	AMPLICON	METAGENOMIC	PCR
SRX15620284	SRR19568231	Full length 16S sequencing of amniotic fluid sample	amniocenteses	human metagenome	Sequel	University of Western Australia	SRP378825	Amniotic fluid microbiome	SRS13320860		5.49	1	7460	11266620	AF365	AMPLICON	METAGENOMIC	PCR
SRX15620283	SRR19568232	Full length 16S sequencing of amniotic fluid sample	amniocenteses	human metagenome	Sequel	University of Western Australia	SRP378825	Amniotic fluid microbiome	SRS13320859		3.4	1	4392	6774248	AF362	AMPLICON	METAGENOMIC	PCR
SRX15620282	SRR19568233	Full length 16S sequencing of amniotic fluid sample	amniocenteses	human metagenome	Sequel	University of Western Australia	SRP378825	Amniotic fluid microbiome	SRS13320858		10.27	1	13973	21156050	AF356	AMPLICON	METAGENOMIC	PCR
SRX15620281	SRR19568234	Full length 16S sequencing of amniotic fluid sample	amniocenteses	human metagenome	Sequel	University of Western Australia	SRP378825	Amniotic fluid microbiome	SRS13320857		12.31	1	16639	25234659	AF333	AMPLICON	METAGENOMIC	PCR
SRX15620280	SRR19568235	Full length 16S sequencing of amniotic fluid sample	amniocenteses	human metagenome	Sequel	University of Western Australia	SRP378825	Amniotic fluid microbiome	SRS13320855		8.03	1	10902	16484373	AF325	AMPLICON	METAGENOMIC	PCR
SRX15620279	SRR19568236	Full length 16S sequencing of amniotic fluid sample	amniocenteses	human metagenome	Sequel	University of Western Australia	SRP378825	Amniotic fluid microbiome	SRS13320856		9.22	1	12062	18511751	AF312	AMPLICON	METAGENOMIC	PCR
SRX15620278	SRR19568237	Full length 16S sequencing of amniotic fluid sample	amniocenteses	human metagenome	Sequel	University of Western Australia	SRP378825	Amniotic fluid microbiome	SRS13320854		0.75	1	885	1380294	AF021	AMPLICON	METAGENOMIC	PCR
SRX15620277	SRR19568238	Full length 16S sequencing of amniotic fluid sample	amniocenteses	human metagenome	Sequel	University of Western Australia	SRP378825	Amniotic fluid microbiome	SRS13320852		4.55	1	6114	9283361	AF309	AMPLICON	METAGENOMIC	PCR
SRX15620276	SRR19568239	Full length 16S sequencing of amniotic fluid sample	amniocenteses	human metagenome	Sequel	University of Western Australia	SRP378825	Amniotic fluid microbiome	SRS13320853		11.4	1	15469	23384372	AF307	AMPLICON	METAGENOMIC	PCR
SRX15620275	SRR19568240	Full length 16S sequencing of amniotic fluid sample	amniocenteses	human metagenome	Sequel	University of Western Australia	SRP378825	Amniotic fluid microbiome	SRS13320851		9.82	1	13238	20033465	AF300	AMPLICON	METAGENOMIC	PCR
SRX15620274	SRR19568241	Full length 16S sequencing of amniotic fluid sample	amniocenteses	human metagenome	Sequel	University of Western Australia	SRP378825	Amniotic fluid microbiome	SRS13320850		8.26	1	11228	16952343	AF235	AMPLICON	METAGENOMIC	PCR
SRX15620273	SRR19568242	Full length 16S sequencing of amniotic fluid sample	amniocenteses	human metagenome	Sequel	University of Western Australia	SRP378825	Amniotic fluid microbiome	SRS13320849		3.39	1	4566	6892711	AF219	AMPLICON	METAGENOMIC	PCR
SRX15620272	SRR19568243	Full length 16S sequencing of amniotic fluid sample	amniocenteses	human metagenome	Sequel	University of Western Australia	SRP378825	Amniotic fluid microbiome	SRS13320848		6.85	1	9260	13978415	AF188	AMPLICON	METAGENOMIC	PCR
SRX15620271	SRR19568244	Full length 16S sequencing of amniotic fluid sample	amniocenteses	human metagenome	Sequel	University of Western Australia	SRP378825	Amniotic fluid microbiome	SRS13320847		1.73	1	2156	3447917	AF178	AMPLICON	METAGENOMIC	PCR
SRX15620270	SRR19568245	Full length 16S sequencing of amniotic fluid sample	amniocenteses	human metagenome	Sequel	University of Western Australia	SRP378825	Amniotic fluid microbiome	SRS13320846		1.19	1	1519	2275498	AF165	AMPLICON	METAGENOMIC	PCR
SRX15620269	SRR19568246	Full length 16S sequencing of amniotic fluid sample	amniocenteses	human metagenome	Sequel	University of Western Australia	SRP378825	Amniotic fluid microbiome	SRS13320845		6.02	1	8059	12166316	AF149	AMPLICON	METAGENOMIC	PCR
SRX15620268	SRR19568247	Full length 16S sequencing of amniotic fluid sample	amniocenteses	human metagenome	Sequel	University of Western Australia	SRP378825	Amniotic fluid microbiome	SRS13320844		5.53	1	7341	11207005	AF103	AMPLICON	METAGENOMIC	PCR
SRX15620267	SRR19568248	Full length 16S sequencing of amniotic fluid sample	amniocenteses	human metagenome	Sequel	University of Western Australia	SRP378825	Amniotic fluid microbiome	SRS13320843		11.55	1	15598	23665587	AF018	AMPLICON	METAGENOMIC	PCR
SRX15620266	SRR19568249	Full length 16S sequencing of amniotic fluid sample	amniocenteses	human metagenome	Sequel	University of Western Australia	SRP378825	Amniotic fluid microbiome	SRS13320842		5.66	1	7576	11467774	AF001	AMPLICON	METAGENOMIC	PCR
SRX13493931	SRR17317303	16S survey of human milk	human milk	human metagenome	Sequel II	University of Western Australia	SRP352205	Cold storage of expressed human milk	SRS11389480		8.51	1	12892	20124427	100	AMPLICON	METAGENOMIC	PCR
SRX13493930	SRR17317304	16S survey of human milk	human milk	human metagenome	Sequel II	University of Western Australia	SRP352205	Cold storage of expressed human milk	SRS11389479		24.87	1	37231	58677819	77	AMPLICON	METAGENOMIC	PCR
SRX13493929	SRR17317305	16S survey of human milk	human milk	human metagenome	Sequel II	University of Western Australia	SRP352205	Cold storage of expressed human milk	SRS11389478		10.21	1	15659	24465081	76	AMPLICON	METAGENOMIC	PCR
SRX13493928	SRR17317306	16S survey of human milk	human milk	human metagenome	Sequel II	University of Western Australia	SRP352205	Cold storage of expressed human milk	SRS11389477		2.01	1	2968	4684766	75	AMPLICON	METAGENOMIC	PCR
SRX13493927	SRR17317307	16S survey of human milk	human milk	human metagenome	Sequel II	University of Western Australia	SRP352205	Cold storage of expressed human milk	SRS11389476		15.55	1	23663	37017313	74	AMPLICON	METAGENOMIC	PCR
SRX13493926	SRR17317308	16S survey of human milk	human milk	human metagenome	Sequel II	University of Western Australia	SRP352205	Cold storage of expressed human milk	SRS11389475		16.47	1	24520	38678858	73	AMPLICON	METAGENOMIC	PCR
SRX13493925	SRR17317309	16S survey of human milk	human milk	human metagenome	Sequel II	University of Western Australia	SRP352205	Cold storage of expressed human milk	SRS11389474		12.42	1	18829	29467962	72	AMPLICON	METAGENOMIC	PCR
SRX13493924	SRR17317310	16S survey of human milk	human milk	human metagenome	Sequel II	University of Western Australia	SRP352205	Cold storage of expressed human milk	SRS11389473		13.61	1	20324	32031583	71	AMPLICON	METAGENOMIC	PCR
SRX13493923	SRR17317311	16S survey of human milk	human milk	human metagenome	Sequel II	University of Western Australia	SRP352205	Cold storage of expressed human milk	SRS11389472		14.8	1	22614	35322902	8	AMPLICON	METAGENOMIC	PCR
SRX13493922	SRR17317312	16S survey of human milk	human milk	human metagenome	Sequel II	University of Western Australia	SRP352205	Cold storage of expressed human milk	SRS11389471		11.28	1	17065	26650013	70	AMPLICON	METAGENOMIC	PCR
SRX13493921	SRR17317313	16S survey of human milk	human milk	human metagenome	Sequel II	University of Western Australia	SRP352205	Cold storage of expressed human milk	SRS11389470		12.74	1	19390	30412098	69	AMPLICON	METAGENOMIC	PCR
SRX13493920	SRR17317314	16S survey of human milk	human milk	human metagenome	Sequel II	University of Western Australia	SRP352205	Cold storage of expressed human milk	SRS11389469		8.44	1	12692	19823628	68	AMPLICON	METAGENOMIC	PCR
SRX13493919	SRR17317315	16S survey of human milk	human milk	human metagenome	Sequel II	University of Western Australia	SRP352205	Cold storage of expressed human milk	SRS11389468		17.1	1	25855	40518441	67	AMPLICON	METAGENOMIC	PCR
SRX13493918	SRR17317316	16S survey of human milk	human milk	human metagenome	Sequel II	University of Western Australia	SRP352205	Cold storage of expressed human milk	SRS11389467		19.82	1	30034	47028641	66	AMPLICON	METAGENOMIC	PCR
SRX13493917	SRR17317317	16S survey of human milk	human milk	human metagenome	Sequel II	University of Western Australia	SRP352205	Cold storage of expressed human milk	SRS11389466		15.04	1	22800	35763191	65	AMPLICON	METAGENOMIC	PCR
SRX13493916	SRR17317318	16S survey of human milk	human milk	human metagenome	Sequel II	University of Western Australia	SRP352205	Cold storage of expressed human milk	SRS11389465		15.67	1	23700	37013946	64	AMPLICON	METAGENOMIC	PCR
SRX13493915	SRR17317319	16S survey of human milk	human milk	human metagenome	Sequel II	University of Western Australia	SRP352205	Cold storage of expressed human milk	SRS11389464		17.05	1	25600	40154525	63	AMPLICON	METAGENOMIC	PCR
SRX13493914	SRR17317320	16S survey of human milk	human milk	human metagenome	Sequel II	University of Western Australia	SRP352205	Cold storage of expressed human milk	SRS11389463		7.38	1	11252	17566073	62	AMPLICON	METAGENOMIC	PCR
SRX13493913	SRR17317321	16S survey of human milk	human milk	human metagenome	Sequel II	University of Western Australia	SRP352205	Cold storage of expressed human milk	SRS11389462		17.67	1	26810	42045020	61	AMPLICON	METAGENOMIC	PCR
SRX13493912	SRR17317322	16S survey of human milk	human milk	human metagenome	Sequel II	University of Western Australia	SRP352205	Cold storage of expressed human milk	SRS11389461		13.28	1	20157	31650725	7	AMPLICON	METAGENOMIC	PCR
SRX13493911	SRR17317323	16S survey of human milk	human milk	human metagenome	Sequel II	University of Western Australia	SRP352205	Cold storage of expressed human milk	SRS11389460		12.45	1	18882	29456674	60	AMPLICON	METAGENOMIC	PCR
SRX13493910	SRR17317324	16S survey of human milk	human milk	human metagenome	Sequel II	University of Western Australia	SRP352205	Cold storage of expressed human milk	SRS11389459		12.49	1	18830	29555084	59	AMPLICON	METAGENOMIC	PCR
SRX13493909	SRR17317325	16S survey of human milk	human milk	human metagenome	Sequel II	University of Western Australia	SRP352205	Cold storage of expressed human milk	SRS11389458		13.47	1	20487	31968126	58	AMPLICON	METAGENOMIC	PCR
SRX13493908	SRR17317326	16S survey of human milk	human milk	human metagenome	Sequel II	University of Western Australia	SRP352205	Cold storage of expressed human milk	SRS11389457		11.87	1	17661	27705512	57	AMPLICON	METAGENOMIC	PCR
SRX13493907	SRR17317327	16S survey of human milk	human milk	human metagenome	Sequel II	University of Western Australia	SRP352205	Cold storage of expressed human milk	SRS11389456		12.38	1	19008	29658381	56	AMPLICON	METAGENOMIC	PCR
SRX13493906	SRR17317328	16S survey of human milk	human milk	human metagenome	Sequel II	University of Western Australia	SRP352205	Cold storage of expressed human milk	SRS11389455		5.78	1	8659	13548328	99	AMPLICON	METAGENOMIC	PCR
SRX13493905	SRR17317329	16S survey of human milk	human milk	human metagenome	Sequel II	University of Western Australia	SRP352205	Cold storage of expressed human milk	SRS11389454		10.96	1	16667	26035414	98	AMPLICON	METAGENOMIC	PCR
SRX13493904	SRR17317330	16S survey of human milk	human milk	human metagenome	Sequel II	University of Western Australia	SRP352205	Cold storage of expressed human milk	SRS11389453		10.27	1	15626	24468942	97	AMPLICON	METAGENOMIC	PCR
SRX13493903	SRR17317331	16S survey of human milk	human milk	human metagenome	Sequel II	University of Western Australia	SRP352205	Cold storage of expressed human milk	SRS11389452		13.45	1	20390	31867000	96	AMPLICON	METAGENOMIC	PCR
SRX13493902	SRR17317332	16S survey of human milk	human milk	human metagenome	Sequel II	University of Western Australia	SRP352205	Cold storage of expressed human milk	SRS11389451		7.96	1	12098	18948056	95	AMPLICON	METAGENOMIC	PCR
SRX13493901	SRR17317333	16S survey of human milk	human milk	human metagenome	Sequel II	University of Western Australia	SRP352205	Cold storage of expressed human milk	SRS11389450		1.94	1	2837	4427838	94	AMPLICON	METAGENOMIC	PCR
SRX13493900	SRR17317334	16S survey of human milk	human milk	human metagenome	Sequel II	University of Western Australia	SRP352205	Cold storage of expressed human milk	SRS11389449		13.33	1	20045	31423789	93	AMPLICON	METAGENOMIC	PCR
SRX13493899	SRR17317335	16S survey of human milk	human milk	human metagenome	Sequel II	University of Western Australia	SRP352205	Cold storage of expressed human milk	SRS11389448		15.02	1	22882	35691155	92	AMPLICON	METAGENOMIC	PCR
SRX13493898	SRR17317336	16S survey of human milk	human milk	human metagenome	Sequel II	University of Western Australia	SRP352205	Cold storage of expressed human milk	SRS11389447		15.08	1	22922	35912105	91	AMPLICON	METAGENOMIC	PCR
SRX13493897	SRR17317337	16S survey of human milk	human milk	human metagenome	Sequel II	University of Western Australia	SRP352205	Cold storage of expressed human milk	SRS11389446		7.98	1	12050	18824296	10	AMPLICON	METAGENOMIC	PCR
SRX13493896	SRR17317338	16S survey of human milk	human milk	human metagenome	Sequel II	University of Western Australia	SRP352205	Cold storage of expressed human milk	SRS11389445		11.99	1	18315	28479833	90	AMPLICON	METAGENOMIC	PCR
SRX13493895	SRR17317339	16S survey of human milk	human milk	human metagenome	Sequel II	University of Western Australia	SRP352205	Cold storage of expressed human milk	SRS11389444		12.44	1	19023	29728898	89	AMPLICON	METAGENOMIC	PCR
SRX13493894	SRR17317340	16S survey of human milk	human milk	human metagenome	Sequel II	University of Western Australia	SRP352205	Cold storage of expressed human milk	SRS11389443		10.66	1	16117	25198685	88	AMPLICON	METAGENOMIC	PCR
SRX13493893	SRR17317341	16S survey of human milk	human milk	human metagenome	Sequel II	University of Western Australia	SRP352205	Cold storage of expressed human milk	SRS11389442		10.87	1	16424	25671185	87	AMPLICON	METAGENOMIC	PCR
SRX13493892	SRR17317342	16S survey of human milk	human milk	human metagenome	Sequel II	University of Western Australia	SRP352205	Cold storage of expressed human milk	SRS11389441		15.26	1	23172	36045342	86	AMPLICON	METAGENOMIC	PCR
SRX13493891	SRR17317343	16S survey of human milk	human milk	human metagenome	Sequel II	University of Western Australia	SRP352205	Cold storage of expressed human milk	SRS11389440		12.91	1	19904	31071557	85	AMPLICON	METAGENOMIC	PCR
SRX13493890	SRR17317344	16S survey of human milk	human milk	human metagenome	Sequel II	University of Western Australia	SRP352205	Cold storage of expressed human milk	SRS11389439		15.15	1	22997	35955641	84	AMPLICON	METAGENOMIC	PCR
SRX13493889	SRR17317345	16S survey of human milk	human milk	human metagenome	Sequel II	University of Western Australia	SRP352205	Cold storage of expressed human milk	SRS11389438		13.8	1	20713	32353951	83	AMPLICON	METAGENOMIC	PCR
SRX13493888	SRR17317346	16S survey of human milk	human milk	human metagenome	Sequel II	University of Western Australia	SRP352205	Cold storage of expressed human milk	SRS11389437		16.48	1	25570	39695753	82	AMPLICON	METAGENOMIC	PCR
SRX13493887	SRR17317347	16S survey of human milk	human milk	human metagenome	Sequel II	University of Western Australia	SRP352205	Cold storage of expressed human milk	SRS11389436		14.58	1	22417	34992125	81	AMPLICON	METAGENOMIC	PCR
SRX13493886	SRR17317348	16S survey of human milk	human milk	human metagenome	Sequel II	University of Western Australia	SRP352205	Cold storage of expressed human milk	SRS11389435		7.5	1	11205	17652024	9	AMPLICON	METAGENOMIC	PCR
SRX13493885	SRR17317349	16S survey of human milk	human milk	human metagenome	Sequel II	University of Western Australia	SRP352205	Cold storage of expressed human milk	SRS11389434		9.75	1	14822	23169602	80	AMPLICON	METAGENOMIC	PCR
SRX13493884	SRR17317350	16S survey of human milk	human milk	human metagenome	Sequel II	University of Western Australia	SRP352205	Cold storage of expressed human milk	SRS11389433		13.62	1	20311	32026983	79	AMPLICON	METAGENOMIC	PCR
SRX13493883	SRR17317351	16S survey of human milk	human milk	human metagenome	Sequel II	University of Western Australia	SRP352205	Cold storage of expressed human milk	SRS11389432		4.88	1	7385	11545910	78	AMPLICON	METAGENOMIC	PCR
SRX13493882	SRR17317352	16S survey of human milk	human milk	human metagenome	Sequel II	University of Western Australia	SRP352205	Cold storage of expressed human milk	SRS11389431		13.73	1	20682	32462003	55	AMPLICON	METAGENOMIC	PCR
SRX13493881	SRR17317353	16S survey of human milk	human milk	human metagenome	Sequel II	University of Western Australia	SRP352205	Cold storage of expressed human milk	SRS11389430		16.66	1	25286	39534235	54	AMPLICON	METAGENOMIC	PCR
SRX13493880	SRR17317354	16S survey of human milk	human milk	human metagenome	Sequel II	University of Western Australia	SRP352205	Cold storage of expressed human milk	SRS11389429		13.42	1	20230	31745804	53	AMPLICON	METAGENOMIC	PCR
SRX13493879	SRR17317355	16S survey of human milk	human milk	human metagenome	Sequel II	University of Western Australia	SRP352205	Cold storage of expressed human milk	SRS11389428		13.75	1	20988	32892296	52	AMPLICON	METAGENOMIC	PCR
SRX13493878	SRR17317356	16S survey of human milk	human milk	human metagenome	Sequel II	University of Western Australia	SRP352205	Cold storage of expressed human milk	SRS11389427		11.04	1	16751	26285343	51	AMPLICON	METAGENOMIC	PCR
SRX13493877	SRR17317357	16S survey of human milk	human milk	human metagenome	Sequel II	University of Western Australia	SRP352205	Cold storage of expressed human milk	SRS11389426		13.26	1	20274	31668129	6	AMPLICON	METAGENOMIC	PCR
SRX13493876	SRR17317358	16S survey of human milk	human milk	human metagenome	Sequel II	University of Western Australia	SRP352205	Cold storage of expressed human milk	SRS11389425		10.55	1	16022	25006217	50	AMPLICON	METAGENOMIC	PCR
SRX13493875	SRR17317359	16S survey of human milk	human milk	human metagenome	Sequel II	University of Western Australia	SRP352205	Cold storage of expressed human milk	SRS11389424		7.79	1	11724	18353376	49	AMPLICON	METAGENOMIC	PCR
SRX13493874	SRR17317360	16S survey of human milk	human milk	human metagenome	Sequel II	University of Western Australia	SRP352205	Cold storage of expressed human milk	SRS11389423		1.99	1	3033	4736572	48	AMPLICON	METAGENOMIC	PCR
SRX13493873	SRR17317361	16S survey of human milk	human milk	human metagenome	Sequel II	University of Western Australia	SRP352205	Cold storage of expressed human milk	SRS11389422		19.64	1	29958	46843275	47	AMPLICON	METAGENOMIC	PCR
SRX13493872	SRR17317362	16S survey of human milk	human milk	human metagenome	Sequel II	University of Western Australia	SRP352205	Cold storage of expressed human milk	SRS11389421		15.46	1	23450	36620206	46	AMPLICON	METAGENOMIC	PCR
SRX13493871	SRR17317363	16S survey of human milk	human milk	human metagenome	Sequel II	University of Western Australia	SRP352205	Cold storage of expressed human milk	SRS11389420		13	1	19799	31018929	45	AMPLICON	METAGENOMIC	PCR
SRX13493870	SRR17317364	16S survey of human milk	human milk	human metagenome	Sequel II	University of Western Australia	SRP352205	Cold storage of expressed human milk	SRS11389419		15.13	1	23176	36194709	44	AMPLICON	METAGENOMIC	PCR
SRX13493869	SRR17317365	16S survey of human milk	human milk	human metagenome	Sequel II	University of Western Australia	SRP352205	Cold storage of expressed human milk	SRS11389418		11.91	1	17960	28080140	43	AMPLICON	METAGENOMIC	PCR
SRX13493868	SRR17317366	16S survey of human milk	human milk	human metagenome	Sequel II	University of Western Australia	SRP352205	Cold storage of expressed human milk	SRS11389417		2.25	1	3278	5117217	42	AMPLICON	METAGENOMIC	PCR
SRX13493867	SRR17317367	16S survey of human milk	human milk	human metagenome	Sequel II	University of Western Australia	SRP352205	Cold storage of expressed human milk	SRS11389416		20.11	1	30633	47895168	41	AMPLICON	METAGENOMIC	PCR
SRX13493866	SRR17317368	16S survey of human milk	human milk	human metagenome	Sequel II	University of Western Australia	SRP352205	Cold storage of expressed human milk	SRS11389415		10.97	1	16566	26005838	5	AMPLICON	METAGENOMIC	PCR
SRX13493865	SRR17317369	16S survey of human milk	human milk	human metagenome	Sequel II	University of Western Australia	SRP352205	Cold storage of expressed human milk	SRS11389414		4.61	1	6975	10898241	40	AMPLICON	METAGENOMIC	PCR
SRX13493864	SRR17317370	16S survey of human milk	human milk	human metagenome	Sequel II	University of Western Australia	SRP352205	Cold storage of expressed human milk	SRS11389413		8.95	1	13385	21037522	39	AMPLICON	METAGENOMIC	PCR
SRX13493863	SRR17317371	16S survey of human milk	human milk	human metagenome	Sequel II	University of Western Australia	SRP352205	Cold storage of expressed human milk	SRS11389412		13.52	1	20411	31896591	38	AMPLICON	METAGENOMIC	PCR
SRX13493862	SRR17317372	16S survey of human milk	human milk	human metagenome	Sequel II	University of Western Australia	SRP352205	Cold storage of expressed human milk	SRS11389411		12.19	1	18328	28806885	37	AMPLICON	METAGENOMIC	PCR
SRX13493861	SRR17317373	16S survey of human milk	human milk	human metagenome	Sequel II	University of Western Australia	SRP352205	Cold storage of expressed human milk	SRS11389410		15.35	1	23158	36197473	36	AMPLICON	METAGENOMIC	PCR
SRX13493860	SRR17317374	16S survey of human milk	human milk	human metagenome	Sequel II	University of Western Australia	SRP352205	Cold storage of expressed human milk	SRS11389409		13.97	1	20998	33012009	35	AMPLICON	METAGENOMIC	PCR
SRX13493859	SRR17317375	16S survey of human milk	human milk	human metagenome	Sequel II	University of Western Australia	SRP352205	Cold storage of expressed human milk	SRS11389408		16.08	1	23953	37577377	34	AMPLICON	METAGENOMIC	PCR
SRX13493858	SRR17317376	16S survey of human milk	human milk	human metagenome	Sequel II	University of Western Australia	SRP352205	Cold storage of expressed human milk	SRS11389407		14.46	1	21582	33897385	33	AMPLICON	METAGENOMIC	PCR
SRX13493857	SRR17317377	16S survey of human milk	human milk	human metagenome	Sequel II	University of Western Australia	SRP352205	Cold storage of expressed human milk	SRS11389406		15.59	1	23536	36827621	32	AMPLICON	METAGENOMIC	PCR
SRX13493856	SRR17317378	16S survey of human milk	human milk	human metagenome	Sequel II	University of Western Australia	SRP352205	Cold storage of expressed human milk	SRS11389405		12.64	1	18835	29577872	31	AMPLICON	METAGENOMIC	PCR
SRX13493855	SRR17317379	16S survey of human milk	human milk	human metagenome	Sequel II	University of Western Australia	SRP352205	Cold storage of expressed human milk	SRS11389404		12.99	1	19773	30837496	4	AMPLICON	METAGENOMIC	PCR
SRX13493854	SRR17317380	16S survey of human milk	human milk	human metagenome	Sequel II	University of Western Australia	SRP352205	Cold storage of expressed human milk	SRS11389403		6.74	1	10202	15932323	30	AMPLICON	METAGENOMIC	PCR
SRX13493853	SRR17317381	16S survey of human milk	human milk	human metagenome	Sequel II	University of Western Australia	SRP352205	Cold storage of expressed human milk	SRS11389402		6.11	1	9205	14417785	29	AMPLICON	METAGENOMIC	PCR
SRX13493852	SRR17317382	16S survey of human milk	human milk	human metagenome	Sequel II	University of Western Australia	SRP352205	Cold storage of expressed human milk	SRS11389401		13.6	1	20746	32392373	28	AMPLICON	METAGENOMIC	PCR
SRX13493851	SRR17317383	16S survey of human milk	human milk	human metagenome	Sequel II	University of Western Australia	SRP352205	Cold storage of expressed human milk	SRS11389400		14.77	1	22168	34723971	27	AMPLICON	METAGENOMIC	PCR
SRX13493850	SRR17317384	16S survey of human milk	human milk	human metagenome	Sequel II	University of Western Australia	SRP352205	Cold storage of expressed human milk	SRS11389399		11.9	1	18083	28239199	26	AMPLICON	METAGENOMIC	PCR
SRX13493849	SRR17317385	16S survey of human milk	human milk	human metagenome	Sequel II	University of Western Australia	SRP352205	Cold storage of expressed human milk	SRS11389398		14.88	1	22480	35216686	25	AMPLICON	METAGENOMIC	PCR
SRX13493848	SRR17317386	16S survey of human milk	human milk	human metagenome	Sequel II	University of Western Australia	SRP352205	Cold storage of expressed human milk	SRS11389397		11.59	1	17535	27385482	24	AMPLICON	METAGENOMIC	PCR
SRX13493847	SRR17317387	16S survey of human milk	human milk	human metagenome	Sequel II	University of Western Australia	SRP352205	Cold storage of expressed human milk	SRS11389396		2.25	1	3293	5156942	23	AMPLICON	METAGENOMIC	PCR
SRX13493846	SRR17317388	16S survey of human milk	human milk	human metagenome	Sequel II	University of Western Australia	SRP352205	Cold storage of expressed human milk	SRS11389395		5.78	1	8586	13410355	22	AMPLICON	METAGENOMIC	PCR
SRX13493845	SRR17317389	16S survey of human milk	human milk	human metagenome	Sequel II	University of Western Australia	SRP352205	Cold storage of expressed human milk	SRS11389394		13.19	1	19897	31171715	21	AMPLICON	METAGENOMIC	PCR
SRX13493844	SRR17317390	16S survey of human milk	human milk	human metagenome	Sequel II	University of Western Australia	SRP352205	Cold storage of expressed human milk	SRS11389393		16.71	1	25461	39986561	3	AMPLICON	METAGENOMIC	PCR
SRX13493843	SRR17317391	16S survey of human milk	human milk	human metagenome	Sequel II	University of Western Australia	SRP352205	Cold storage of expressed human milk	SRS11389392		1.1	1	1596	2487334	20	AMPLICON	METAGENOMIC	PCR
SRX13493842	SRR17317392	16S survey of human milk	human milk	human metagenome	Sequel II	University of Western Australia	SRP352205	Cold storage of expressed human milk	SRS11389391		8.42	1	12739	19942994	19	AMPLICON	METAGENOMIC	PCR
SRX13493841	SRR17317393	16S survey of human milk	human milk	human metagenome	Sequel II	University of Western Australia	SRP352205	Cold storage of expressed human milk	SRS11389390		15.43	1	23448	36594165	18	AMPLICON	METAGENOMIC	PCR
SRX13493840	SRR17317394	16S survey of human milk	human milk	human metagenome	Sequel II	University of Western Australia	SRP352205	Cold storage of expressed human milk	SRS11389389		15.96	1	24162	37817441	17	AMPLICON	METAGENOMIC	PCR
SRX13493839	SRR17317395	16S survey of human milk	human milk	human metagenome	Sequel II	University of Western Australia	SRP352205	Cold storage of expressed human milk	SRS11389388		8.34	1	12642	19734850	16	AMPLICON	METAGENOMIC	PCR
SRX13493838	SRR17317396	16S survey of human milk	human milk	human metagenome	Sequel II	University of Western Australia	SRP352205	Cold storage of expressed human milk	SRS11389387		14.88	1	22510	35238505	15	AMPLICON	METAGENOMIC	PCR
SRX13493837	SRR17317397	16S survey of human milk	human milk	human metagenome	Sequel II	University of Western Australia	SRP352205	Cold storage of expressed human milk	SRS11389386		21.23	1	32278	50437678	14	AMPLICON	METAGENOMIC	PCR
SRX13493836	SRR17317398	16S survey of human milk	human milk	human metagenome	Sequel II	University of Western Australia	SRP352205	Cold storage of expressed human milk	SRS11389385		14.71	1	22404	35043770	13	AMPLICON	METAGENOMIC	PCR
SRX13493835	SRR17317399	16S survey of human milk	human milk	human metagenome	Sequel II	University of Western Australia	SRP352205	Cold storage of expressed human milk	SRS11389384		14.8	1	22617	35311567	12	AMPLICON	METAGENOMIC	PCR
SRX13493834	SRR17317400	16S survey of human milk	human milk	human metagenome	Sequel II	University of Western Australia	SRP352205	Cold storage of expressed human milk	SRS11389383		13.42	1	20421	31970670	11	AMPLICON	METAGENOMIC	PCR
SRX13493833	SRR17317401	16S survey of human milk	human milk	human metagenome	Sequel II	University of Western Australia	SRP352205	Cold storage of expressed human milk	SRS11389382		7.65	1	11568	18091038	2	AMPLICON	METAGENOMIC	PCR
SRX13493832	SRR17317402	16S survey of human milk	human milk	human metagenome	Sequel II	University of Western Australia	SRP352205	Cold storage of expressed human milk	SRS11389381		9.22	1	13800	21699573	1	AMPLICON	METAGENOMIC	PCR
DRX318896	DRR329892	Ion Torrent PGM sequencing of SSUB019873 : 16S amplicon analysis of oral microbiome FH864	oral	human oral metagenome	Sequel II	KYUSHU	DRP007969	Characteristics of oral microbiota in mothers and infants	DRS213789		8.48	1	14543	21352410		AMPLICON	GENOMIC	PCR
DRX318895	DRR329891	Ion Torrent PGM sequencing of SSUB019873 : 16S amplicon analysis of oral microbiome FH863	oral	human oral metagenome	Sequel II	KYUSHU	DRP007969	Characteristics of oral microbiota in mothers and infants	DRS213788		5.85	1	9985	14664451		AMPLICON	GENOMIC	PCR
DRX318894	DRR329890	Ion Torrent PGM sequencing of SSUB019873 : 16S amplicon analysis of oral microbiome FH862	oral	human oral metagenome	Sequel II	KYUSHU	DRP007969	Characteristics of oral microbiota in mothers and infants	DRS213787		5.19	1	8886	13047636		AMPLICON	GENOMIC	PCR
DRX318893	DRR329889	Ion Torrent PGM sequencing of SSUB019873 : 16S amplicon analysis of oral microbiome FH861	oral	human oral metagenome	Sequel II	KYUSHU	DRP007969	Characteristics of oral microbiota in mothers and infants	DRS213786		6.73	1	11860	17458755		AMPLICON	GENOMIC	PCR
DRX318892	DRR329888	Ion Torrent PGM sequencing of SSUB019873 : 16S amplicon analysis of oral microbiome FH860	oral	human oral metagenome	Sequel II	KYUSHU	DRP007969	Characteristics of oral microbiota in mothers and infants	DRS213785		5.85	1	9861	14496494		AMPLICON	GENOMIC	PCR
DRX318891	DRR329887	Ion Torrent PGM sequencing of SSUB019873 : 16S amplicon analysis of oral microbiome FH859	oral	human oral metagenome	Sequel II	KYUSHU	DRP007969	Characteristics of oral microbiota in mothers and infants	DRS213784		7.57	1	12899	18952542		AMPLICON	GENOMIC	PCR
DRX318890	DRR329886	Ion Torrent PGM sequencing of SSUB019873 : 16S amplicon analysis of oral microbiome FH858	oral	human oral metagenome	Sequel II	KYUSHU	DRP007969	Characteristics of oral microbiota in mothers and infants	DRS213783		4.78	1	7983	11744433		AMPLICON	GENOMIC	PCR
DRX318889	DRR329885	Ion Torrent PGM sequencing of SSUB019873 : 16S amplicon analysis of oral microbiome FH857	oral	human oral metagenome	Sequel II	KYUSHU	DRP007969	Characteristics of oral microbiota in mothers and infants	DRS213782		5.11	1	8710	12803634		AMPLICON	GENOMIC	PCR
DRX318888	DRR329884	Ion Torrent PGM sequencing of SSUB019873 : 16S amplicon analysis of oral microbiome FH856	oral	human oral metagenome	Sequel II	KYUSHU	DRP007969	Characteristics of oral microbiota in mothers and infants	DRS213781		4.25	1	7165	10554013		AMPLICON	GENOMIC	PCR
DRX318887	DRR329883	Ion Torrent PGM sequencing of SSUB019873 : 16S amplicon analysis of oral microbiome FH855	oral	human oral metagenome	Sequel II	KYUSHU	DRP007969	Characteristics of oral microbiota in mothers and infants	DRS213780		8.22	1	14099	20702889		AMPLICON	GENOMIC	PCR
DRX318886	DRR329882	Ion Torrent PGM sequencing of SSUB019873 : 16S amplicon analysis of oral microbiome FH854	oral	human oral metagenome	Sequel II	KYUSHU	DRP007969	Characteristics of oral microbiota in mothers and infants	DRS213779		4.63	1	7844	11536847		AMPLICON	GENOMIC	PCR
DRX318885	DRR329881	Ion Torrent PGM sequencing of SSUB019873 : 16S amplicon analysis of oral microbiome FH853	oral	human oral metagenome	Sequel II	KYUSHU	DRP007969	Characteristics of oral microbiota in mothers and infants	DRS213778		6.42	1	10898	16039129		AMPLICON	GENOMIC	PCR
DRX318884	DRR329880	Ion Torrent PGM sequencing of SSUB019873 : 16S amplicon analysis of oral microbiome FH852	oral	human oral metagenome	Sequel II	KYUSHU	DRP007969	Characteristics of oral microbiota in mothers and infants	DRS213777		5.41	1	9199	13516739		AMPLICON	GENOMIC	PCR
DRX318883	DRR329879	Ion Torrent PGM sequencing of SSUB019873 : 16S amplicon analysis of oral microbiome FH851	oral	human oral metagenome	Sequel II	KYUSHU	DRP007969	Characteristics of oral microbiota in mothers and infants	DRS213776		6.26	1	10835	15909418		AMPLICON	GENOMIC	PCR
DRX318882	DRR329878	Ion Torrent PGM sequencing of SSUB019873 : 16S amplicon analysis of oral microbiome FH850	oral	human oral metagenome	Sequel II	KYUSHU	DRP007969	Characteristics of oral microbiota in mothers and infants	DRS213775		4.78	1	8067	11865867		AMPLICON	GENOMIC	PCR
DRX318881	DRR329877	Ion Torrent PGM sequencing of SSUB019873 : 16S amplicon analysis of oral microbiome FH849	oral	human oral metagenome	Sequel II	KYUSHU	DRP007969	Characteristics of oral microbiota in mothers and infants	DRS213774		6.72	1	11553	16987568		AMPLICON	GENOMIC	PCR
DRX318864	DRR329860	Ion Torrent PGM sequencing of SSUB019873 : 16S amplicon analysis of oral microbiome FH832	oral	human oral metagenome	Sequel II	KYUSHU	DRP007969	Characteristics of oral microbiota in mothers and infants	DRS214243		2.83	1	4626	6806521		AMPLICON	GENOMIC	PCR
DRX318863	DRR329859	Ion Torrent PGM sequencing of SSUB019873 : 16S amplicon analysis of oral microbiome FH831	oral	human oral metagenome	Sequel II	KYUSHU	DRP007969	Characteristics of oral microbiota in mothers and infants	DRS214242		4.29	1	7131	10501421		AMPLICON	GENOMIC	PCR
DRX318862	DRR329858	Ion Torrent PGM sequencing of SSUB019873 : 16S amplicon analysis of oral microbiome FH830	oral	human oral metagenome	Sequel II	KYUSHU	DRP007969	Characteristics of oral microbiota in mothers and infants	DRS214241		4.43	1	7379	10858305		AMPLICON	GENOMIC	PCR
DRX318861	DRR329857	Ion Torrent PGM sequencing of SSUB019873 : 16S amplicon analysis of oral microbiome FH829	oral	human oral metagenome	Sequel II	KYUSHU	DRP007969	Characteristics of oral microbiota in mothers and infants	DRS214240		5.79	1	9777	14398569		AMPLICON	GENOMIC	PCR
DRX318860	DRR329856	Ion Torrent PGM sequencing of SSUB019873 : 16S amplicon analysis of oral microbiome FH828	oral	human oral metagenome	Sequel II	KYUSHU	DRP007969	Characteristics of oral microbiota in mothers and infants	DRS214239		4.35	1	7228	10614804		AMPLICON	GENOMIC	PCR
DRX318859	DRR329855	Ion Torrent PGM sequencing of SSUB019873 : 16S amplicon analysis of oral microbiome FH827	oral	human oral metagenome	Sequel II	KYUSHU	DRP007969	Characteristics of oral microbiota in mothers and infants	DRS214238		5.42	1	9247	13581308		AMPLICON	GENOMIC	PCR
DRX318636	DRR329632	Ion Torrent PGM sequencing of SSUB019873 : 16S amplicon analysis of oral microbiome FH604	oral	human oral metagenome	Sequel II	KYUSHU	DRP007969	Characteristics of oral microbiota in mothers and infants	DRS214131		7.23	1	12332	18135841		AMPLICON	GENOMIC	PCR
DRX318635	DRR329631	Ion Torrent PGM sequencing of SSUB019873 : 16S amplicon analysis of oral microbiome FH603	oral	human oral metagenome	Sequel II	KYUSHU	DRP007969	Characteristics of oral microbiota in mothers and infants	DRS214130		6.18	1	10492	15439040		AMPLICON	GENOMIC	PCR
DRX318634	DRR329630	Ion Torrent PGM sequencing of SSUB019873 : 16S amplicon analysis of oral microbiome FH602	oral	human oral metagenome	Sequel II	KYUSHU	DRP007969	Characteristics of oral microbiota in mothers and infants	DRS214129		9.34	1	16076	23600973		AMPLICON	GENOMIC	PCR
DRX318633	DRR329629	Ion Torrent PGM sequencing of SSUB019873 : 16S amplicon analysis of oral microbiome FH601	oral	human oral metagenome	Sequel II	KYUSHU	DRP007969	Characteristics of oral microbiota in mothers and infants	DRS214128		7.22	1	12403	18221187		AMPLICON	GENOMIC	PCR
DRX318632	DRR329628	Ion Torrent PGM sequencing of SSUB019873 : 16S amplicon analysis of oral microbiome FH600	oral	human oral metagenome	Sequel II	KYUSHU	DRP007969	Characteristics of oral microbiota in mothers and infants	DRS214127		8.97	1	15552	22865097		AMPLICON	GENOMIC	PCR
DRX318631	DRR329627	Ion Torrent PGM sequencing of SSUB019873 : 16S amplicon analysis of oral microbiome FH599	oral	human oral metagenome	Sequel II	KYUSHU	DRP007969	Characteristics of oral microbiota in mothers and infants	DRS214126		7.93	1	13553	19952613		AMPLICON	GENOMIC	PCR
DRX318630	DRR329626	Ion Torrent PGM sequencing of SSUB019873 : 16S amplicon analysis of oral microbiome FH598	oral	human oral metagenome	Sequel II	KYUSHU	DRP007969	Characteristics of oral microbiota in mothers and infants	DRS214125		5.55	1	9368	13767491		AMPLICON	GENOMIC	PCR
DRX318629	DRR329625	Ion Torrent PGM sequencing of SSUB019873 : 16S amplicon analysis of oral microbiome FH597	oral	human oral metagenome	Sequel II	KYUSHU	DRP007969	Characteristics of oral microbiota in mothers and infants	DRS214124		9.18	1	15742	23142777		AMPLICON	GENOMIC	PCR
DRX318628	DRR329624	Ion Torrent PGM sequencing of SSUB019873 : 16S amplicon analysis of oral microbiome FH596	oral	human oral metagenome	Sequel II	KYUSHU	DRP007969	Characteristics of oral microbiota in mothers and infants	DRS214123		6.94	1	12111	17783585		AMPLICON	GENOMIC	PCR
DRX318627	DRR329623	Ion Torrent PGM sequencing of SSUB019873 : 16S amplicon analysis of oral microbiome FH595	oral	human oral metagenome	Sequel II	KYUSHU	DRP007969	Characteristics of oral microbiota in mothers and infants	DRS214122		8.35	1	14399	21181999		AMPLICON	GENOMIC	PCR
DRX318626	DRR329622	Ion Torrent PGM sequencing of SSUB019873 : 16S amplicon analysis of oral microbiome FH594	oral	human oral metagenome	Sequel II	KYUSHU	DRP007969	Characteristics of oral microbiota in mothers and infants	DRS214121		6.27	1	10861	15980532		AMPLICON	GENOMIC	PCR
DRX318625	DRR329621	Ion Torrent PGM sequencing of SSUB019873 : 16S amplicon analysis of oral microbiome FH593	oral	human oral metagenome	Sequel II	KYUSHU	DRP007969	Characteristics of oral microbiota in mothers and infants	DRS214120		5.18	1	8967	13196592		AMPLICON	GENOMIC	PCR
DRX318592	DRR329588	Ion Torrent PGM sequencing of SSUB019873 : 16S amplicon analysis of oral microbiome FH560	oral	human oral metagenome	Sequel II	KYUSHU	DRP007969	Characteristics of oral microbiota in mothers and infants	DRS214087		5.94	1	10741	15767062		AMPLICON	GENOMIC	PCR
DRX318591	DRR329587	Ion Torrent PGM sequencing of SSUB019873 : 16S amplicon analysis of oral microbiome FH559	oral	human oral metagenome	Sequel II	KYUSHU	DRP007969	Characteristics of oral microbiota in mothers and infants	DRS214086		3.87	1	6519	9609438		AMPLICON	GENOMIC	PCR
DRX318590	DRR329586	Ion Torrent PGM sequencing of SSUB019873 : 16S amplicon analysis of oral microbiome FH558	oral	human oral metagenome	Sequel II	KYUSHU	DRP007969	Characteristics of oral microbiota in mothers and infants	DRS214085		9.26	1	16335	24010236		AMPLICON	GENOMIC	PCR
DRX318589	DRR329585	Ion Torrent PGM sequencing of SSUB019873 : 16S amplicon analysis of oral microbiome FH557	oral	human oral metagenome	Sequel II	KYUSHU	DRP007969	Characteristics of oral microbiota in mothers and infants	DRS214084		5.27	1	9001	13249461		AMPLICON	GENOMIC	PCR
DRX318588	DRR329584	Ion Torrent PGM sequencing of SSUB019873 : 16S amplicon analysis of oral microbiome FH556	oral	human oral metagenome	Sequel II	KYUSHU	DRP007969	Characteristics of oral microbiota in mothers and infants	DRS214083		11.44	1	20252	29785568		AMPLICON	GENOMIC	PCR
DRX318587	DRR329583	Ion Torrent PGM sequencing of SSUB019873 : 16S amplicon analysis of oral microbiome FH555	oral	human oral metagenome	Sequel II	KYUSHU	DRP007969	Characteristics of oral microbiota in mothers and infants	DRS214082		5.99	1	10338	15198503		AMPLICON	GENOMIC	PCR
DRX318586	DRR329582	Ion Torrent PGM sequencing of SSUB019873 : 16S amplicon analysis of oral microbiome FH554	oral	human oral metagenome	Sequel II	KYUSHU	DRP007969	Characteristics of oral microbiota in mothers and infants	DRS214081		6.72	1	11553	17000325		AMPLICON	GENOMIC	PCR
DRX318585	DRR329581	Ion Torrent PGM sequencing of SSUB019873 : 16S amplicon analysis of oral microbiome FH553	oral	human oral metagenome	Sequel II	KYUSHU	DRP007969	Characteristics of oral microbiota in mothers and infants	DRS214080		5.01	1	8595	12638484		AMPLICON	GENOMIC	PCR
DRX318584	DRR329580	Ion Torrent PGM sequencing of SSUB019873 : 16S amplicon analysis of oral microbiome FH552	oral	human oral metagenome	Sequel II	KYUSHU	DRP007969	Characteristics of oral microbiota in mothers and infants	DRS214079		7.29	1	12571	18485838		AMPLICON	GENOMIC	PCR
DRX318583	DRR329579	Ion Torrent PGM sequencing of SSUB019873 : 16S amplicon analysis of oral microbiome FH551	oral	human oral metagenome	Sequel II	KYUSHU	DRP007969	Characteristics of oral microbiota in mothers and infants	DRS214078		5.24	1	8830	13021447		AMPLICON	GENOMIC	PCR
DRX318582	DRR329578	Ion Torrent PGM sequencing of SSUB019873 : 16S amplicon analysis of oral microbiome FH550	oral	human oral metagenome	Sequel II	KYUSHU	DRP007969	Characteristics of oral microbiota in mothers and infants	DRS214077		4.33	1	7374	10857666		AMPLICON	GENOMIC	PCR
DRX318581	DRR329577	Ion Torrent PGM sequencing of SSUB019873 : 16S amplicon analysis of oral microbiome FH549	oral	human oral metagenome	Sequel II	KYUSHU	DRP007969	Characteristics of oral microbiota in mothers and infants	DRS214076		7.41	1	13383	19646224		AMPLICON	GENOMIC	PCR
DRX318580	DRR329576	Ion Torrent PGM sequencing of SSUB019873 : 16S amplicon analysis of oral microbiome FH548	oral	human oral metagenome	Sequel II	KYUSHU	DRP007969	Characteristics of oral microbiota in mothers and infants	DRS214075		6.43	1	10982	16173962		AMPLICON	GENOMIC	PCR
DRX318579	DRR329575	Ion Torrent PGM sequencing of SSUB019873 : 16S amplicon analysis of oral microbiome FH547	oral	human oral metagenome	Sequel II	KYUSHU	DRP007969	Characteristics of oral microbiota in mothers and infants	DRS214074		4.16	1	6963	10256252		AMPLICON	GENOMIC	PCR
DRX318578	DRR329574	Ion Torrent PGM sequencing of SSUB019873 : 16S amplicon analysis of oral microbiome FH546	oral	human oral metagenome	Sequel II	KYUSHU	DRP007969	Characteristics of oral microbiota in mothers and infants	DRS214073		5.71	1	9868	14529131		AMPLICON	GENOMIC	PCR
DRX318577	DRR329573	Ion Torrent PGM sequencing of SSUB019873 : 16S amplicon analysis of oral microbiome FH545	oral	human oral metagenome	Sequel II	KYUSHU	DRP007969	Characteristics of oral microbiota in mothers and infants	DRS214072		6.56	1	11362	16702034		AMPLICON	GENOMIC	PCR
DRX318560	DRR329556	Ion Torrent PGM sequencing of SSUB019873 : 16S amplicon analysis of oral microbiome FH528	oral	human oral metagenome	Sequel II	KYUSHU	DRP007969	Characteristics of oral microbiota in mothers and infants	DRS214055		7	1	12241	18006561		AMPLICON	GENOMIC	PCR
DRX318559	DRR329555	Ion Torrent PGM sequencing of SSUB019873 : 16S amplicon analysis of oral microbiome FH527	oral	human oral metagenome	Sequel II	KYUSHU	DRP007969	Characteristics of oral microbiota in mothers and infants	DRS214054		7.94	1	13738	20209928		AMPLICON	GENOMIC	PCR
DRX318558	DRR329554	Ion Torrent PGM sequencing of SSUB019873 : 16S amplicon analysis of oral microbiome FH526	oral	human oral metagenome	Sequel II	KYUSHU	DRP007969	Characteristics of oral microbiota in mothers and infants	DRS214053		7.16	1	12378	18244436		AMPLICON	GENOMIC	PCR
DRX318557	DRR329553	Ion Torrent PGM sequencing of SSUB019873 : 16S amplicon analysis of oral microbiome FH525	oral	human oral metagenome	Sequel II	KYUSHU	DRP007969	Characteristics of oral microbiota in mothers and infants	DRS214052		7.82	1	13458	19843003		AMPLICON	GENOMIC	PCR
DRX318556	DRR329552	Ion Torrent PGM sequencing of SSUB019873 : 16S amplicon analysis of oral microbiome FH524	oral	human oral metagenome	Sequel II	KYUSHU	DRP007969	Characteristics of oral microbiota in mothers and infants	DRS214051		5.8	1	9923	14628082		AMPLICON	GENOMIC	PCR
DRX318555	DRR329551	Ion Torrent PGM sequencing of SSUB019873 : 16S amplicon analysis of oral microbiome FH523	oral	human oral metagenome	Sequel II	KYUSHU	DRP007969	Characteristics of oral microbiota in mothers and infants	DRS214050		7.15	1	12366	18203716		AMPLICON	GENOMIC	PCR
DRX318554	DRR329550	Ion Torrent PGM sequencing of SSUB019873 : 16S amplicon analysis of oral microbiome FH522	oral	human oral metagenome	Sequel II	KYUSHU	DRP007969	Characteristics of oral microbiota in mothers and infants	DRS214049		5.42	1	9151	13492603		AMPLICON	GENOMIC	PCR
DRX318553	DRR329549	Ion Torrent PGM sequencing of SSUB019873 : 16S amplicon analysis of oral microbiome FH521	oral	human oral metagenome	Sequel II	KYUSHU	DRP007969	Characteristics of oral microbiota in mothers and infants	DRS214048		5.38	1	9249	13618543		AMPLICON	GENOMIC	PCR
DRX318552	DRR329548	Ion Torrent PGM sequencing of SSUB019873 : 16S amplicon analysis of oral microbiome FH520	oral	human oral metagenome	Sequel II	KYUSHU	DRP007969	Characteristics of oral microbiota in mothers and infants	DRS214047		3.6	1	6074	8940956		AMPLICON	GENOMIC	PCR
DRX318551	DRR329547	Ion Torrent PGM sequencing of SSUB019873 : 16S amplicon analysis of oral microbiome FH519	oral	human oral metagenome	Sequel II	KYUSHU	DRP007969	Characteristics of oral microbiota in mothers and infants	DRS214046		3.89	1	6597	9724736		AMPLICON	GENOMIC	PCR
DRX318550	DRR329546	Ion Torrent PGM sequencing of SSUB019873 : 16S amplicon analysis of oral microbiome FH518	oral	human oral metagenome	Sequel II	KYUSHU	DRP007969	Characteristics of oral microbiota in mothers and infants	DRS214045		5.25	1	8984	13244567		AMPLICON	GENOMIC	PCR
DRX318549	DRR329545	Ion Torrent PGM sequencing of SSUB019873 : 16S amplicon analysis of oral microbiome FH517	oral	human oral metagenome	Sequel II	KYUSHU	DRP007969	Characteristics of oral microbiota in mothers and infants	DRS214044		6.14	1	10596	15601749		AMPLICON	GENOMIC	PCR
DRX318548	DRR329544	Ion Torrent PGM sequencing of SSUB019873 : 16S amplicon analysis of oral microbiome FH516	oral	human oral metagenome	Sequel II	KYUSHU	DRP007969	Characteristics of oral microbiota in mothers and infants	DRS214043		4.14	1	7070	10414191		AMPLICON	GENOMIC	PCR
DRX318547	DRR329543	Ion Torrent PGM sequencing of SSUB019873 : 16S amplicon analysis of oral microbiome FH515	oral	human oral metagenome	Sequel II	KYUSHU	DRP007969	Characteristics of oral microbiota in mothers and infants	DRS214042		3.8	1	6334	9323968		AMPLICON	GENOMIC	PCR
DRX318546	DRR329542	Ion Torrent PGM sequencing of SSUB019873 : 16S amplicon analysis of oral microbiome FH514	oral	human oral metagenome	Sequel II	KYUSHU	DRP007969	Characteristics of oral microbiota in mothers and infants	DRS214041		4.79	1	8028	11858731		AMPLICON	GENOMIC	PCR
DRX318545	DRR329541	Ion Torrent PGM sequencing of SSUB019873 : 16S amplicon analysis of oral microbiome FH513	oral	human oral metagenome	Sequel II	KYUSHU	DRP007969	Characteristics of oral microbiota in mothers and infants	DRS214040		3.74	1	6289	9271375		AMPLICON	GENOMIC	PCR
DRX318512	DRR329508	Ion Torrent PGM sequencing of SSUB019873 : 16S amplicon analysis of oral microbiome FH480	oral	human oral metagenome	Sequel II	KYUSHU	DRP007969	Characteristics of oral microbiota in mothers and infants	DRS213637		3.79	1	6328	9340780		AMPLICON	GENOMIC	PCR
DRX318511	DRR329507	Ion Torrent PGM sequencing of SSUB019873 : 16S amplicon analysis of oral microbiome FH479	oral	human oral metagenome	Sequel II	KYUSHU	DRP007969	Characteristics of oral microbiota in mothers and infants	DRS213636		6.08	1	10270	15101479		AMPLICON	GENOMIC	PCR
DRX318510	DRR329506	Ion Torrent PGM sequencing of SSUB019873 : 16S amplicon analysis of oral microbiome FH478	oral	human oral metagenome	Sequel II	KYUSHU	DRP007969	Characteristics of oral microbiota in mothers and infants	DRS213635		4.66	1	7821	11539302		AMPLICON	GENOMIC	PCR
DRX318509	DRR329505	Ion Torrent PGM sequencing of SSUB019873 : 16S amplicon analysis of oral microbiome FH477	oral	human oral metagenome	Sequel II	KYUSHU	DRP007969	Characteristics of oral microbiota in mothers and infants	DRS213634		5.79	1	10999	16135446		AMPLICON	GENOMIC	PCR
DRX318508	DRR329504	Ion Torrent PGM sequencing of SSUB019873 : 16S amplicon analysis of oral microbiome FH476	oral	human oral metagenome	Sequel II	KYUSHU	DRP007969	Characteristics of oral microbiota in mothers and infants	DRS213633		3.68	1	6113	9005616		AMPLICON	GENOMIC	PCR
DRX318507	DRR329503	Ion Torrent PGM sequencing of SSUB019873 : 16S amplicon analysis of oral microbiome FH475	oral	human oral metagenome	Sequel II	KYUSHU	DRP007969	Characteristics of oral microbiota in mothers and infants	DRS213632		7.64	1	13087	19254479		AMPLICON	GENOMIC	PCR
DRX318506	DRR329502	Ion Torrent PGM sequencing of SSUB019873 : 16S amplicon analysis of oral microbiome FH474	oral	human oral metagenome	Sequel II	KYUSHU	DRP007969	Characteristics of oral microbiota in mothers and infants	DRS213631		4.66	1	7888	11632304		AMPLICON	GENOMIC	PCR
DRX318505	DRR329501	Ion Torrent PGM sequencing of SSUB019873 : 16S amplicon analysis of oral microbiome FH473	oral	human oral metagenome	Sequel II	KYUSHU	DRP007969	Characteristics of oral microbiota in mothers and infants	DRS213630		5.2	1	8701	12822250		AMPLICON	GENOMIC	PCR
DRX318504	DRR329500	Ion Torrent PGM sequencing of SSUB019873 : 16S amplicon analysis of oral microbiome FH472	oral	human oral metagenome	Sequel II	KYUSHU	DRP007969	Characteristics of oral microbiota in mothers and infants	DRS213629		3.64	1	6117	8996048		AMPLICON	GENOMIC	PCR
DRX318503	DRR329499	Ion Torrent PGM sequencing of SSUB019873 : 16S amplicon analysis of oral microbiome FH471	oral	human oral metagenome	Sequel II	KYUSHU	DRP007969	Characteristics of oral microbiota in mothers and infants	DRS213628		3.24	1	5468	8040695		AMPLICON	GENOMIC	PCR
DRX318502	DRR329498	Ion Torrent PGM sequencing of SSUB019873 : 16S amplicon analysis of oral microbiome FH470	oral	human oral metagenome	Sequel II	KYUSHU	DRP007969	Characteristics of oral microbiota in mothers and infants	DRS213627		5.17	1	8806	12945213		AMPLICON	GENOMIC	PCR
DRX318501	DRR329497	Ion Torrent PGM sequencing of SSUB019873 : 16S amplicon analysis of oral microbiome FH469	oral	human oral metagenome	Sequel II	KYUSHU	DRP007969	Characteristics of oral microbiota in mothers and infants	DRS213626		4.09	1	6947	10231009		AMPLICON	GENOMIC	PCR
DRX318500	DRR329496	Ion Torrent PGM sequencing of SSUB019873 : 16S amplicon analysis of oral microbiome FH468	oral	human oral metagenome	Sequel II	KYUSHU	DRP007969	Characteristics of oral microbiota in mothers and infants	DRS213625		4.4	1	7428	10945340		AMPLICON	GENOMIC	PCR
DRX318499	DRR329495	Ion Torrent PGM sequencing of SSUB019873 : 16S amplicon analysis of oral microbiome FH467	oral	human oral metagenome	Sequel II	KYUSHU	DRP007969	Characteristics of oral microbiota in mothers and infants	DRS213624		3.19	1	5359	7899966		AMPLICON	GENOMIC	PCR
DRX318498	DRR329494	Ion Torrent PGM sequencing of SSUB019873 : 16S amplicon analysis of oral microbiome FH466	oral	human oral metagenome	Sequel II	KYUSHU	DRP007969	Characteristics of oral microbiota in mothers and infants	DRS213623		4.12	1	7066	10391345		AMPLICON	GENOMIC	PCR
DRX318497	DRR329493	Ion Torrent PGM sequencing of SSUB019873 : 16S amplicon analysis of oral microbiome FH465	oral	human oral metagenome	Sequel II	KYUSHU	DRP007969	Characteristics of oral microbiota in mothers and infants	DRS213622		10.18	1	17953	26400816		AMPLICON	GENOMIC	PCR
DRX318448	DRR329444	Ion Torrent PGM sequencing of SSUB019873 : 16S amplicon analysis of oral microbiome FH416	oral	human oral metagenome	Sequel II	KYUSHU	DRP007969	Characteristics of oral microbiota in mothers and infants	DRS214001		3.96	1	6800	10020211		AMPLICON	GENOMIC	PCR
DRX318447	DRR329443	Ion Torrent PGM sequencing of SSUB019873 : 16S amplicon analysis of oral microbiome FH415	oral	human oral metagenome	Sequel II	KYUSHU	DRP007969	Characteristics of oral microbiota in mothers and infants	DRS214000		2.47	1	4111	6054428		AMPLICON	GENOMIC	PCR
DRX318446	DRR329442	Ion Torrent PGM sequencing of SSUB019873 : 16S amplicon analysis of oral microbiome FH414	oral	human oral metagenome	Sequel II	KYUSHU	DRP007969	Characteristics of oral microbiota in mothers and infants	DRS213999		2.5	1	4310	6326491		AMPLICON	GENOMIC	PCR
DRX318445	DRR329441	Ion Torrent PGM sequencing of SSUB019873 : 16S amplicon analysis of oral microbiome FH413	oral	human oral metagenome	Sequel II	KYUSHU	DRP007969	Characteristics of oral microbiota in mothers and infants	DRS213998		4.33	1	7549	11086719		AMPLICON	GENOMIC	PCR
DRX318444	DRR329440	Ion Torrent PGM sequencing of SSUB019873 : 16S amplicon analysis of oral microbiome FH412	oral	human oral metagenome	Sequel II	KYUSHU	DRP007969	Characteristics of oral microbiota in mothers and infants	DRS213997		2.5	1	4343	6388993		AMPLICON	GENOMIC	PCR
DRX318443	DRR329439	Ion Torrent PGM sequencing of SSUB019873 : 16S amplicon analysis of oral microbiome FH411	oral	human oral metagenome	Sequel II	KYUSHU	DRP007969	Characteristics of oral microbiota in mothers and infants	DRS213996		5.43	1	9421	13857090		AMPLICON	GENOMIC	PCR
DRX318442	DRR329438	Ion Torrent PGM sequencing of SSUB019873 : 16S amplicon analysis of oral microbiome FH410	oral	human oral metagenome	Sequel II	KYUSHU	DRP007969	Characteristics of oral microbiota in mothers and infants	DRS213995		3.04	1	5184	7634343		AMPLICON	GENOMIC	PCR
DRX318441	DRR329437	Ion Torrent PGM sequencing of SSUB019873 : 16S amplicon analysis of oral microbiome FH409	oral	human oral metagenome	Sequel II	KYUSHU	DRP007969	Characteristics of oral microbiota in mothers and infants	DRS213994		5.91	1	10492	15434654		AMPLICON	GENOMIC	PCR
DRX318440	DRR329436	Ion Torrent PGM sequencing of SSUB019873 : 16S amplicon analysis of oral microbiome FH408	oral	human oral metagenome	Sequel II	KYUSHU	DRP007969	Characteristics of oral microbiota in mothers and infants	DRS213993		7	1	12610	18552018		AMPLICON	GENOMIC	PCR
DRX318439	DRR329435	Ion Torrent PGM sequencing of SSUB019873 : 16S amplicon analysis of oral microbiome FH407	oral	human oral metagenome	Sequel II	KYUSHU	DRP007969	Characteristics of oral microbiota in mothers and infants	DRS213992		4.72	1	8483	12482586		AMPLICON	GENOMIC	PCR
DRX318438	DRR329434	Ion Torrent PGM sequencing of SSUB019873 : 16S amplicon analysis of oral microbiome FH406	oral	human oral metagenome	Sequel II	KYUSHU	DRP007969	Characteristics of oral microbiota in mothers and infants	DRS213991		7.31	1	13357	19654898		AMPLICON	GENOMIC	PCR
DRX318437	DRR329433	Ion Torrent PGM sequencing of SSUB019873 : 16S amplicon analysis of oral microbiome FH405	oral	human oral metagenome	Sequel II	KYUSHU	DRP007969	Characteristics of oral microbiota in mothers and infants	DRS213990		5.44	1	9496	13965990		AMPLICON	GENOMIC	PCR
DRX318436	DRR329432	Ion Torrent PGM sequencing of SSUB019873 : 16S amplicon analysis of oral microbiome FH404	oral	human oral metagenome	Sequel II	KYUSHU	DRP007969	Characteristics of oral microbiota in mothers and infants	DRS213989		5.95	1	10392	15297283		AMPLICON	GENOMIC	PCR
DRX318435	DRR329431	Ion Torrent PGM sequencing of SSUB019873 : 16S amplicon analysis of oral microbiome FH403	oral	human oral metagenome	Sequel II	KYUSHU	DRP007969	Characteristics of oral microbiota in mothers and infants	DRS213988		3.37	1	5696	8398421		AMPLICON	GENOMIC	PCR
DRX318434	DRR329430	Ion Torrent PGM sequencing of SSUB019873 : 16S amplicon analysis of oral microbiome FH402	oral	human oral metagenome	Sequel II	KYUSHU	DRP007969	Characteristics of oral microbiota in mothers and infants	DRS213987		4.39	1	7688	11317115		AMPLICON	GENOMIC	PCR
DRX318433	DRR329429	Ion Torrent PGM sequencing of SSUB019873 : 16S amplicon analysis of oral microbiome FH401	oral	human oral metagenome	Sequel II	KYUSHU	DRP007969	Characteristics of oral microbiota in mothers and infants	DRS213986		6.01	1	10870	15947546		AMPLICON	GENOMIC	PCR
DRX318912	DRR329908	Ion Torrent PGM sequencing of SSUB019873 : 16S amplicon analysis of oral microbiome FH880	oral	human oral metagenome	Sequel II	KYUSHU	DRP007969	Characteristics of oral microbiota in mothers and infants	DRS213805		3.98	1	6534	9633788		AMPLICON	GENOMIC	PCR
DRX318911	DRR329907	Ion Torrent PGM sequencing of SSUB019873 : 16S amplicon analysis of oral microbiome FH879	oral	human oral metagenome	Sequel II	KYUSHU	DRP007969	Characteristics of oral microbiota in mothers and infants	DRS213804		5.3	1	9138	13434163		AMPLICON	GENOMIC	PCR
DRX318910	DRR329906	Ion Torrent PGM sequencing of SSUB019873 : 16S amplicon analysis of oral microbiome FH878	oral	human oral metagenome	Sequel II	KYUSHU	DRP007969	Characteristics of oral microbiota in mothers and infants	DRS213803		3.59	1	6014	8840711		AMPLICON	GENOMIC	PCR
DRX318909	DRR329905	Ion Torrent PGM sequencing of SSUB019873 : 16S amplicon analysis of oral microbiome FH877	oral	human oral metagenome	Sequel II	KYUSHU	DRP007969	Characteristics of oral microbiota in mothers and infants	DRS213802		4.39	1	7363	10815409		AMPLICON	GENOMIC	PCR
DRX318908	DRR329904	Ion Torrent PGM sequencing of SSUB019873 : 16S amplicon analysis of oral microbiome FH876	oral	human oral metagenome	Sequel II	KYUSHU	DRP007969	Characteristics of oral microbiota in mothers and infants	DRS213801		4.48	1	7541	11099850		AMPLICON	GENOMIC	PCR
DRX318907	DRR329903	Ion Torrent PGM sequencing of SSUB019873 : 16S amplicon analysis of oral microbiome FH875	oral	human oral metagenome	Sequel II	KYUSHU	DRP007969	Characteristics of oral microbiota in mothers and infants	DRS213800		6.26	1	10606	15609937		AMPLICON	GENOMIC	PCR
DRX318906	DRR329902	Ion Torrent PGM sequencing of SSUB019873 : 16S amplicon analysis of oral microbiome FH874	oral	human oral metagenome	Sequel II	KYUSHU	DRP007969	Characteristics of oral microbiota in mothers and infants	DRS213799		5.19	1	8593	12638294		AMPLICON	GENOMIC	PCR
DRX318905	DRR329901	Ion Torrent PGM sequencing of SSUB019873 : 16S amplicon analysis of oral microbiome FH873	oral	human oral metagenome	Sequel II	KYUSHU	DRP007969	Characteristics of oral microbiota in mothers and infants	DRS213798		6.64	1	11278	16624861		AMPLICON	GENOMIC	PCR
DRX318904	DRR329900	Ion Torrent PGM sequencing of SSUB019873 : 16S amplicon analysis of oral microbiome FH872	oral	human oral metagenome	Sequel II	KYUSHU	DRP007969	Characteristics of oral microbiota in mothers and infants	DRS213797		5.61	1	9575	14099824		AMPLICON	GENOMIC	PCR
DRX318903	DRR329899	Ion Torrent PGM sequencing of SSUB019873 : 16S amplicon analysis of oral microbiome FH871	oral	human oral metagenome	Sequel II	KYUSHU	DRP007969	Characteristics of oral microbiota in mothers and infants	DRS213796		4.13	1	6989	10279759		AMPLICON	GENOMIC	PCR
DRX318902	DRR329898	Ion Torrent PGM sequencing of SSUB019873 : 16S amplicon analysis of oral microbiome FH870	oral	human oral metagenome	Sequel II	KYUSHU	DRP007969	Characteristics of oral microbiota in mothers and infants	DRS213795		6.9	1	11761	17290469		AMPLICON	GENOMIC	PCR
DRX318901	DRR329897	Ion Torrent PGM sequencing of SSUB019873 : 16S amplicon analysis of oral microbiome FH869	oral	human oral metagenome	Sequel II	KYUSHU	DRP007969	Characteristics of oral microbiota in mothers and infants	DRS213794		5.26	1	8971	13165201		AMPLICON	GENOMIC	PCR
DRX318900	DRR329896	Ion Torrent PGM sequencing of SSUB019873 : 16S amplicon analysis of oral microbiome FH868	oral	human oral metagenome	Sequel II	KYUSHU	DRP007969	Characteristics of oral microbiota in mothers and infants	DRS213793		6.02	1	10202	14992419		AMPLICON	GENOMIC	PCR
DRX318899	DRR329895	Ion Torrent PGM sequencing of SSUB019873 : 16S amplicon analysis of oral microbiome FH867	oral	human oral metagenome	Sequel II	KYUSHU	DRP007969	Characteristics of oral microbiota in mothers and infants	DRS213792		5.25	1	8998	13205697		AMPLICON	GENOMIC	PCR
DRX318898	DRR329894	Ion Torrent PGM sequencing of SSUB019873 : 16S amplicon analysis of oral microbiome FH866	oral	human oral metagenome	Sequel II	KYUSHU	DRP007969	Characteristics of oral microbiota in mothers and infants	DRS213791		4.6	1	7734	11346180		AMPLICON	GENOMIC	PCR
DRX318897	DRR329893	Ion Torrent PGM sequencing of SSUB019873 : 16S amplicon analysis of oral microbiome FH865	oral	human oral metagenome	Sequel II	KYUSHU	DRP007969	Characteristics of oral microbiota in mothers and infants	DRS213790		8.22	1	14133	20747041		AMPLICON	GENOMIC	PCR
DRX318768	DRR329764	Ion Torrent PGM sequencing of SSUB019873 : 16S amplicon analysis of oral microbiome FH736	oral	human oral metagenome	Sequel II	KYUSHU	DRP007969	Characteristics of oral microbiota in mothers and infants	DRS213719		5.49	1	9585	14063327		AMPLICON	GENOMIC	PCR
DRX318767	DRR329763	Ion Torrent PGM sequencing of SSUB019873 : 16S amplicon analysis of oral microbiome FH735	oral	human oral metagenome	Sequel II	KYUSHU	DRP007969	Characteristics of oral microbiota in mothers and infants	DRS213718		5.22	1	8808	12969375		AMPLICON	GENOMIC	PCR
DRX318766	DRR329762	Ion Torrent PGM sequencing of SSUB019873 : 16S amplicon analysis of oral microbiome FH734	oral	human oral metagenome	Sequel II	KYUSHU	DRP007969	Characteristics of oral microbiota in mothers and infants	DRS213717		3.64	1	6084	8964284		AMPLICON	GENOMIC	PCR
DRX318765	DRR329761	Ion Torrent PGM sequencing of SSUB019873 : 16S amplicon analysis of oral microbiome FH733	oral	human oral metagenome	Sequel II	KYUSHU	DRP007969	Characteristics of oral microbiota in mothers and infants	DRS213716		8.36	1	14465	21258198		AMPLICON	GENOMIC	PCR
DRX318764	DRR329760	Ion Torrent PGM sequencing of SSUB019873 : 16S amplicon analysis of oral microbiome FH732	oral	human oral metagenome	Sequel II	KYUSHU	DRP007969	Characteristics of oral microbiota in mothers and infants	DRS214201		5.05	1	8553	12575392		AMPLICON	GENOMIC	PCR
DRX318763	DRR329759	Ion Torrent PGM sequencing of SSUB019873 : 16S amplicon analysis of oral microbiome FH731	oral	human oral metagenome	Sequel II	KYUSHU	DRP007969	Characteristics of oral microbiota in mothers and infants	DRS214200		3.52	1	5936	8730658		AMPLICON	GENOMIC	PCR
DRX318762	DRR329758	Ion Torrent PGM sequencing of SSUB019873 : 16S amplicon analysis of oral microbiome FH730	oral	human oral metagenome	Sequel II	KYUSHU	DRP007969	Characteristics of oral microbiota in mothers and infants	DRS214199		4.11	1	6932	10190919		AMPLICON	GENOMIC	PCR
DRX318761	DRR329757	Ion Torrent PGM sequencing of SSUB019873 : 16S amplicon analysis of oral microbiome FH729	oral	human oral metagenome	Sequel II	KYUSHU	DRP007969	Characteristics of oral microbiota in mothers and infants	DRS214198		5.84	1	9828	14436329		AMPLICON	GENOMIC	PCR
DRX318760	DRR329756	Ion Torrent PGM sequencing of SSUB019873 : 16S amplicon analysis of oral microbiome FH728	oral	human oral metagenome	Sequel II	KYUSHU	DRP007969	Characteristics of oral microbiota in mothers and infants	DRS214197		3.32	1	5437	8009525		AMPLICON	GENOMIC	PCR
DRX318759	DRR329755	Ion Torrent PGM sequencing of SSUB019873 : 16S amplicon analysis of oral microbiome FH727	oral	human oral metagenome	Sequel II	KYUSHU	DRP007969	Characteristics of oral microbiota in mothers and infants	DRS214196		5.13	1	8754	12840645		AMPLICON	GENOMIC	PCR
DRX318758	DRR329754	Ion Torrent PGM sequencing of SSUB019873 : 16S amplicon analysis of oral microbiome FH726	oral	human oral metagenome	Sequel II	KYUSHU	DRP007969	Characteristics of oral microbiota in mothers and infants	DRS214195		8.9	1	15528	22843247		AMPLICON	GENOMIC	PCR
DRX318757	DRR329753	Ion Torrent PGM sequencing of SSUB019873 : 16S amplicon analysis of oral microbiome FH725	oral	human oral metagenome	Sequel II	KYUSHU	DRP007969	Characteristics of oral microbiota in mothers and infants	DRS214194		5.03	1	8600	12644290		AMPLICON	GENOMIC	PCR
DRX318756	DRR329752	Ion Torrent PGM sequencing of SSUB019873 : 16S amplicon analysis of oral microbiome FH724	oral	human oral metagenome	Sequel II	KYUSHU	DRP007969	Characteristics of oral microbiota in mothers and infants	DRS214193		5.72	1	9742	14305702		AMPLICON	GENOMIC	PCR
DRX318755	DRR329751	Ion Torrent PGM sequencing of SSUB019873 : 16S amplicon analysis of oral microbiome FH723	oral	human oral metagenome	Sequel II	KYUSHU	DRP007969	Characteristics of oral microbiota in mothers and infants	DRS214192		8.58	1	14621	21513232		AMPLICON	GENOMIC	PCR
DRX318754	DRR329750	Ion Torrent PGM sequencing of SSUB019873 : 16S amplicon analysis of oral microbiome FH722	oral	human oral metagenome	Sequel II	KYUSHU	DRP007969	Characteristics of oral microbiota in mothers and infants	DRS214191		4.49	1	7599	11180026		AMPLICON	GENOMIC	PCR
DRX318753	DRR329749	Ion Torrent PGM sequencing of SSUB019873 : 16S amplicon analysis of oral microbiome FH721	oral	human oral metagenome	Sequel II	KYUSHU	DRP007969	Characteristics of oral microbiota in mothers and infants	DRS214190		3.49	1	5891	8655335		AMPLICON	GENOMIC	PCR
DRX318704	DRR329700	Ion Torrent PGM sequencing of SSUB019873 : 16S amplicon analysis of oral microbiome FH672	oral	human oral metagenome	Sequel II	KYUSHU	DRP007969	Characteristics of oral microbiota in mothers and infants	DRS213713		4.48	1	7467	10991013		AMPLICON	GENOMIC	PCR
DRX318703	DRR329699	Ion Torrent PGM sequencing of SSUB019873 : 16S amplicon analysis of oral microbiome FH671	oral	human oral metagenome	Sequel II	KYUSHU	DRP007969	Characteristics of oral microbiota in mothers and infants	DRS213712		7.87	1	13520	19883905		AMPLICON	GENOMIC	PCR
DRX318702	DRR329698	Ion Torrent PGM sequencing of SSUB019873 : 16S amplicon analysis of oral microbiome FH670	oral	human oral metagenome	Sequel II	KYUSHU	DRP007969	Characteristics of oral microbiota in mothers and infants	DRS213711		7.03	1	12081	17727190		AMPLICON	GENOMIC	PCR
DRX318701	DRR329697	Ion Torrent PGM sequencing of SSUB019873 : 16S amplicon analysis of oral microbiome FH669	oral	human oral metagenome	Sequel II	KYUSHU	DRP007969	Characteristics of oral microbiota in mothers and infants	DRS213710		8	1	13702	20143628		AMPLICON	GENOMIC	PCR
DRX318700	DRR329696	Ion Torrent PGM sequencing of SSUB019873 : 16S amplicon analysis of oral microbiome FH668	oral	human oral metagenome	Sequel II	KYUSHU	DRP007969	Characteristics of oral microbiota in mothers and infants	DRS213709		6.08	1	10350	15226226		AMPLICON	GENOMIC	PCR
DRX318699	DRR329695	Ion Torrent PGM sequencing of SSUB019873 : 16S amplicon analysis of oral microbiome FH667	oral	human oral metagenome	Sequel II	KYUSHU	DRP007969	Characteristics of oral microbiota in mothers and infants	DRS213708		5.18	1	9129	13397418		AMPLICON	GENOMIC	PCR
DRX318698	DRR329694	Ion Torrent PGM sequencing of SSUB019873 : 16S amplicon analysis of oral microbiome FH666	oral	human oral metagenome	Sequel II	KYUSHU	DRP007969	Characteristics of oral microbiota in mothers and infants	DRS213707		4.71	1	7982	11709215		AMPLICON	GENOMIC	PCR
DRX318697	DRR329693	Ion Torrent PGM sequencing of SSUB019873 : 16S amplicon analysis of oral microbiome FH665	oral	human oral metagenome	Sequel II	KYUSHU	DRP007969	Characteristics of oral microbiota in mothers and infants	DRS213706		5.79	1	9863	14518751		AMPLICON	GENOMIC	PCR
DRX318696	DRR329692	Ion Torrent PGM sequencing of SSUB019873 : 16S amplicon analysis of oral microbiome FH664	oral	human oral metagenome	Sequel II	KYUSHU	DRP007969	Characteristics of oral microbiota in mothers and infants	DRS213705		4.64	1	7692	11338344		AMPLICON	GENOMIC	PCR
DRX318695	DRR329691	Ion Torrent PGM sequencing of SSUB019873 : 16S amplicon analysis of oral microbiome FH663	oral	human oral metagenome	Sequel II	KYUSHU	DRP007969	Characteristics of oral microbiota in mothers and infants	DRS213704		5.37	1	9092	13393389		AMPLICON	GENOMIC	PCR
DRX318694	DRR329690	Ion Torrent PGM sequencing of SSUB019873 : 16S amplicon analysis of oral microbiome FH662	oral	human oral metagenome	Sequel II	KYUSHU	DRP007969	Characteristics of oral microbiota in mothers and infants	DRS213703		5.03	1	8577	12621198		AMPLICON	GENOMIC	PCR
DRX318693	DRR329689	Ion Torrent PGM sequencing of SSUB019873 : 16S amplicon analysis of oral microbiome FH661	oral	human oral metagenome	Sequel II	KYUSHU	DRP007969	Characteristics of oral microbiota in mothers and infants	DRS213702		3.49	1	5777	8511714		AMPLICON	GENOMIC	PCR
DRX318692	DRR329688	Ion Torrent PGM sequencing of SSUB019873 : 16S amplicon analysis of oral microbiome FH660	oral	human oral metagenome	Sequel II	KYUSHU	DRP007969	Characteristics of oral microbiota in mothers and infants	DRS213701		4.41	1	7560	11106319		AMPLICON	GENOMIC	PCR
DRX318691	DRR329687	Ion Torrent PGM sequencing of SSUB019873 : 16S amplicon analysis of oral microbiome FH659	oral	human oral metagenome	Sequel II	KYUSHU	DRP007969	Characteristics of oral microbiota in mothers and infants	DRS213700		6.03	1	10089	14881837		AMPLICON	GENOMIC	PCR
DRX318690	DRR329686	Ion Torrent PGM sequencing of SSUB019873 : 16S amplicon analysis of oral microbiome FH658	oral	human oral metagenome	Sequel II	KYUSHU	DRP007969	Characteristics of oral microbiota in mothers and infants	DRS213699		5.41	1	9137	13457895		AMPLICON	GENOMIC	PCR
DRX318689	DRR329685	Ion Torrent PGM sequencing of SSUB019873 : 16S amplicon analysis of oral microbiome FH657	oral	human oral metagenome	Sequel II	KYUSHU	DRP007969	Characteristics of oral microbiota in mothers and infants	DRS213698		4.78	1	7920	11674995		AMPLICON	GENOMIC	PCR
DRX318672	DRR329668	Ion Torrent PGM sequencing of SSUB019873 : 16S amplicon analysis of oral microbiome FH640	oral	human oral metagenome	Sequel II	KYUSHU	DRP007969	Characteristics of oral microbiota in mothers and infants	DRS213681		5.87	1	10070	14849650		AMPLICON	GENOMIC	PCR
DRX318671	DRR329667	Ion Torrent PGM sequencing of SSUB019873 : 16S amplicon analysis of oral microbiome FH639	oral	human oral metagenome	Sequel II	KYUSHU	DRP007969	Characteristics of oral microbiota in mothers and infants	DRS213680		5	1	8363	12308201		AMPLICON	GENOMIC	PCR
DRX318670	DRR329666	Ion Torrent PGM sequencing of SSUB019873 : 16S amplicon analysis of oral microbiome FH638	oral	human oral metagenome	Sequel II	KYUSHU	DRP007969	Characteristics of oral microbiota in mothers and infants	DRS213679		4.52	1	7560	11112133		AMPLICON	GENOMIC	PCR
DRX318669	DRR329665	Ion Torrent PGM sequencing of SSUB019873 : 16S amplicon analysis of oral microbiome FH637	oral	human oral metagenome	Sequel II	KYUSHU	DRP007969	Characteristics of oral microbiota in mothers and infants	DRS213678		3.15	1	5149	7595479		AMPLICON	GENOMIC	PCR
DRX318668	DRR329664	Ion Torrent PGM sequencing of SSUB019873 : 16S amplicon analysis of oral microbiome FH636	oral	human oral metagenome	Sequel II	KYUSHU	DRP007969	Characteristics of oral microbiota in mothers and infants	DRS213677		2.99	1	4916	7236801		AMPLICON	GENOMIC	PCR
DRX318667	DRR329663	Ion Torrent PGM sequencing of SSUB019873 : 16S amplicon analysis of oral microbiome FH635	oral	human oral metagenome	Sequel II	KYUSHU	DRP007969	Characteristics of oral microbiota in mothers and infants	DRS213676		3.45	1	5714	8423538		AMPLICON	GENOMIC	PCR
DRX318666	DRR329662	Ion Torrent PGM sequencing of SSUB019873 : 16S amplicon analysis of oral microbiome FH634	oral	human oral metagenome	Sequel II	KYUSHU	DRP007969	Characteristics of oral microbiota in mothers and infants	DRS213675		3.45	1	5809	8548201		AMPLICON	GENOMIC	PCR
DRX318665	DRR329661	Ion Torrent PGM sequencing of SSUB019873 : 16S amplicon analysis of oral microbiome FH633	oral	human oral metagenome	Sequel II	KYUSHU	DRP007969	Characteristics of oral microbiota in mothers and infants	DRS213674		4.45	1	7544	11112207		AMPLICON	GENOMIC	PCR
DRX318664	DRR329660	Ion Torrent PGM sequencing of SSUB019873 : 16S amplicon analysis of oral microbiome FH632	oral	human oral metagenome	Sequel II	KYUSHU	DRP007969	Characteristics of oral microbiota in mothers and infants	DRS213673		3.68	1	6052	8917694		AMPLICON	GENOMIC	PCR
DRX318663	DRR329659	Ion Torrent PGM sequencing of SSUB019873 : 16S amplicon analysis of oral microbiome FH631	oral	human oral metagenome	Sequel II	KYUSHU	DRP007969	Characteristics of oral microbiota in mothers and infants	DRS213672		4.65	1	7928	11654740		AMPLICON	GENOMIC	PCR
DRX318662	DRR329658	Ion Torrent PGM sequencing of SSUB019873 : 16S amplicon analysis of oral microbiome FH630	oral	human oral metagenome	Sequel II	KYUSHU	DRP007969	Characteristics of oral microbiota in mothers and infants	DRS213671		3.54	1	5907	8702431		AMPLICON	GENOMIC	PCR
DRX318661	DRR329657	Ion Torrent PGM sequencing of SSUB019873 : 16S amplicon analysis of oral microbiome FH629	oral	human oral metagenome	Sequel II	KYUSHU	DRP007969	Characteristics of oral microbiota in mothers and infants	DRS213670		4.41	1	7329	10790728		AMPLICON	GENOMIC	PCR
DRX318660	DRR329656	Ion Torrent PGM sequencing of SSUB019873 : 16S amplicon analysis of oral microbiome FH628	oral	human oral metagenome	Sequel II	KYUSHU	DRP007969	Characteristics of oral microbiota in mothers and infants	DRS213669		4.32	1	7271	10694324		AMPLICON	GENOMIC	PCR
DRX318659	DRR329655	Ion Torrent PGM sequencing of SSUB019873 : 16S amplicon analysis of oral microbiome FH627	oral	human oral metagenome	Sequel II	KYUSHU	DRP007969	Characteristics of oral microbiota in mothers and infants	DRS213668		4.32	1	7431	10903622		AMPLICON	GENOMIC	PCR
DRX318658	DRR329654	Ion Torrent PGM sequencing of SSUB019873 : 16S amplicon analysis of oral microbiome FH626	oral	human oral metagenome	Sequel II	KYUSHU	DRP007969	Characteristics of oral microbiota in mothers and infants	DRS213667		4.08	1	6775	9973276		AMPLICON	GENOMIC	PCR
DRX318657	DRR329653	Ion Torrent PGM sequencing of SSUB019873 : 16S amplicon analysis of oral microbiome FH625	oral	human oral metagenome	Sequel II	KYUSHU	DRP007969	Characteristics of oral microbiota in mothers and infants	DRS213666		6.44	1	11040	16234637		AMPLICON	GENOMIC	PCR
DRX318608	DRR329604	Ion Torrent PGM sequencing of SSUB019873 : 16S amplicon analysis of oral microbiome FH576	oral	human oral metagenome	Sequel II	KYUSHU	DRP007969	Characteristics of oral microbiota in mothers and infants	DRS214103		7.39	1	12669	18655356		AMPLICON	GENOMIC	PCR
DRX318607	DRR329603	Ion Torrent PGM sequencing of SSUB019873 : 16S amplicon analysis of oral microbiome FH575	oral	human oral metagenome	Sequel II	KYUSHU	DRP007969	Characteristics of oral microbiota in mothers and infants	DRS214102		10.7	1	18827	27693610		AMPLICON	GENOMIC	PCR
DRX318606	DRR329602	Ion Torrent PGM sequencing of SSUB019873 : 16S amplicon analysis of oral microbiome FH574	oral	human oral metagenome	Sequel II	KYUSHU	DRP007969	Characteristics of oral microbiota in mothers and infants	DRS214101		10.07	1	17908	26348473		AMPLICON	GENOMIC	PCR
DRX318605	DRR329601	Ion Torrent PGM sequencing of SSUB019873 : 16S amplicon analysis of oral microbiome FH573	oral	human oral metagenome	Sequel II	KYUSHU	DRP007969	Characteristics of oral microbiota in mothers and infants	DRS214100		9.26	1	16342	24064602		AMPLICON	GENOMIC	PCR
DRX318604	DRR329600	Ion Torrent PGM sequencing of SSUB019873 : 16S amplicon analysis of oral microbiome FH572	oral	human oral metagenome	Sequel II	KYUSHU	DRP007969	Characteristics of oral microbiota in mothers and infants	DRS214099		8.95	1	15441	22703632		AMPLICON	GENOMIC	PCR
DRX318603	DRR329599	Ion Torrent PGM sequencing of SSUB019873 : 16S amplicon analysis of oral microbiome FH571	oral	human oral metagenome	Sequel II	KYUSHU	DRP007969	Characteristics of oral microbiota in mothers and infants	DRS214098		4.78	1	8419	12368148		AMPLICON	GENOMIC	PCR
DRX318602	DRR329598	Ion Torrent PGM sequencing of SSUB019873 : 16S amplicon analysis of oral microbiome FH570	oral	human oral metagenome	Sequel II	KYUSHU	DRP007969	Characteristics of oral microbiota in mothers and infants	DRS214097		9.27	1	16079	23595121		AMPLICON	GENOMIC	PCR
DRX318601	DRR329597	Ion Torrent PGM sequencing of SSUB019873 : 16S amplicon analysis of oral microbiome FH569	oral	human oral metagenome	Sequel II	KYUSHU	DRP007969	Characteristics of oral microbiota in mothers and infants	DRS214096		5.43	1	9253	13615147		AMPLICON	GENOMIC	PCR
DRX318600	DRR329596	Ion Torrent PGM sequencing of SSUB019873 : 16S amplicon analysis of oral microbiome FH568	oral	human oral metagenome	Sequel II	KYUSHU	DRP007969	Characteristics of oral microbiota in mothers and infants	DRS214095		8.53	1	15033	22068591		AMPLICON	GENOMIC	PCR
DRX318599	DRR329595	Ion Torrent PGM sequencing of SSUB019873 : 16S amplicon analysis of oral microbiome FH567	oral	human oral metagenome	Sequel II	KYUSHU	DRP007969	Characteristics of oral microbiota in mothers and infants	DRS214094		6.24	1	10819	15908009		AMPLICON	GENOMIC	PCR
DRX318598	DRR329594	Ion Torrent PGM sequencing of SSUB019873 : 16S amplicon analysis of oral microbiome FH566	oral	human oral metagenome	Sequel II	KYUSHU	DRP007969	Characteristics of oral microbiota in mothers and infants	DRS214093		5.24	1	9180	13493049		AMPLICON	GENOMIC	PCR
DRX318597	DRR329593	Ion Torrent PGM sequencing of SSUB019873 : 16S amplicon analysis of oral microbiome FH565	oral	human oral metagenome	Sequel II	KYUSHU	DRP007969	Characteristics of oral microbiota in mothers and infants	DRS214092		10.12	1	17900	26315568		AMPLICON	GENOMIC	PCR
DRX318596	DRR329592	Ion Torrent PGM sequencing of SSUB019873 : 16S amplicon analysis of oral microbiome FH564	oral	human oral metagenome	Sequel II	KYUSHU	DRP007969	Characteristics of oral microbiota in mothers and infants	DRS214091		4.03	1	6944	10213484		AMPLICON	GENOMIC	PCR
DRX318595	DRR329591	Ion Torrent PGM sequencing of SSUB019873 : 16S amplicon analysis of oral microbiome FH563	oral	human oral metagenome	Sequel II	KYUSHU	DRP007969	Characteristics of oral microbiota in mothers and infants	DRS214090		8.72	1	15227	22416032		AMPLICON	GENOMIC	PCR
DRX318594	DRR329590	Ion Torrent PGM sequencing of SSUB019873 : 16S amplicon analysis of oral microbiome FH562	oral	human oral metagenome	Sequel II	KYUSHU	DRP007969	Characteristics of oral microbiota in mothers and infants	DRS214089		5.44	1	9469	13916237		AMPLICON	GENOMIC	PCR
DRX318593	DRR329589	Ion Torrent PGM sequencing of SSUB019873 : 16S amplicon analysis of oral microbiome FH561	oral	human oral metagenome	Sequel II	KYUSHU	DRP007969	Characteristics of oral microbiota in mothers and infants	DRS214088		6.19	1	10672	15689372		AMPLICON	GENOMIC	PCR
DRX318480	DRR329476	Ion Torrent PGM sequencing of SSUB019873 : 16S amplicon analysis of oral microbiome FH448	oral	human oral metagenome	Sequel II	KYUSHU	DRP007969	Characteristics of oral microbiota in mothers and infants	DRS213605		4.26	1	7303	10742045		AMPLICON	GENOMIC	PCR
DRX318479	DRR329475	Ion Torrent PGM sequencing of SSUB019873 : 16S amplicon analysis of oral microbiome FH447	oral	human oral metagenome	Sequel II	KYUSHU	DRP007969	Characteristics of oral microbiota in mothers and infants	DRS213604		3.85	1	6507	9589535		AMPLICON	GENOMIC	PCR
DRX318478	DRR329474	Ion Torrent PGM sequencing of SSUB019873 : 16S amplicon analysis of oral microbiome FH446	oral	human oral metagenome	Sequel II	KYUSHU	DRP007969	Characteristics of oral microbiota in mothers and infants	DRS213603		5.64	1	10003	14707908		AMPLICON	GENOMIC	PCR
DRX318477	DRR329473	Ion Torrent PGM sequencing of SSUB019873 : 16S amplicon analysis of oral microbiome FH445	oral	human oral metagenome	Sequel II	KYUSHU	DRP007969	Characteristics of oral microbiota in mothers and infants	DRS213602		5.9	1	10343	15205295		AMPLICON	GENOMIC	PCR
DRX318476	DRR329472	Ion Torrent PGM sequencing of SSUB019873 : 16S amplicon analysis of oral microbiome FH444	oral	human oral metagenome	Sequel II	KYUSHU	DRP007969	Characteristics of oral microbiota in mothers and infants	DRS213601		5.41	1	9527	14016981		AMPLICON	GENOMIC	PCR
DRX318475	DRR329471	Ion Torrent PGM sequencing of SSUB019873 : 16S amplicon analysis of oral microbiome FH443	oral	human oral metagenome	Sequel II	KYUSHU	DRP007969	Characteristics of oral microbiota in mothers and infants	DRS213600		3.5	1	5963	8775144		AMPLICON	GENOMIC	PCR
DRX318474	DRR329470	Ion Torrent PGM sequencing of SSUB019873 : 16S amplicon analysis of oral microbiome FH442	oral	human oral metagenome	Sequel II	KYUSHU	DRP007969	Characteristics of oral microbiota in mothers and infants	DRS214027		3.65	1	6254	9217815		AMPLICON	GENOMIC	PCR
DRX318473	DRR329469	Ion Torrent PGM sequencing of SSUB019873 : 16S amplicon analysis of oral microbiome FH441	oral	human oral metagenome	Sequel II	KYUSHU	DRP007969	Characteristics of oral microbiota in mothers and infants	DRS214026		2.92	1	4949	7284907		AMPLICON	GENOMIC	PCR
DRX318472	DRR329468	Ion Torrent PGM sequencing of SSUB019873 : 16S amplicon analysis of oral microbiome FH440	oral	human oral metagenome	Sequel II	KYUSHU	DRP007969	Characteristics of oral microbiota in mothers and infants	DRS214025		5.78	1	10283	15118825		AMPLICON	GENOMIC	PCR
DRX318471	DRR329467	Ion Torrent PGM sequencing of SSUB019873 : 16S amplicon analysis of oral microbiome FH439	oral	human oral metagenome	Sequel II	KYUSHU	DRP007969	Characteristics of oral microbiota in mothers and infants	DRS214024		3.94	1	6807	10006632		AMPLICON	GENOMIC	PCR
DRX318470	DRR329466	Ion Torrent PGM sequencing of SSUB019873 : 16S amplicon analysis of oral microbiome FH438	oral	human oral metagenome	Sequel II	KYUSHU	DRP007969	Characteristics of oral microbiota in mothers and infants	DRS214023		2.78	1	4752	7006431		AMPLICON	GENOMIC	PCR
DRX318469	DRR329465	Ion Torrent PGM sequencing of SSUB019873 : 16S amplicon analysis of oral microbiome FH437	oral	human oral metagenome	Sequel II	KYUSHU	DRP007969	Characteristics of oral microbiota in mothers and infants	DRS214022		5.66	1	10167	14960248		AMPLICON	GENOMIC	PCR
DRX318468	DRR329464	Ion Torrent PGM sequencing of SSUB019873 : 16S amplicon analysis of oral microbiome FH436	oral	human oral metagenome	Sequel II	KYUSHU	DRP007969	Characteristics of oral microbiota in mothers and infants	DRS214021		4.48	1	7758	11432531		AMPLICON	GENOMIC	PCR
DRX318467	DRR329463	Ion Torrent PGM sequencing of SSUB019873 : 16S amplicon analysis of oral microbiome FH435	oral	human oral metagenome	Sequel II	KYUSHU	DRP007969	Characteristics of oral microbiota in mothers and infants	DRS214020		4.98	1	8623	12693231		AMPLICON	GENOMIC	PCR
DRX318466	DRR329462	Ion Torrent PGM sequencing of SSUB019873 : 16S amplicon analysis of oral microbiome FH434	oral	human oral metagenome	Sequel II	KYUSHU	DRP007969	Characteristics of oral microbiota in mothers and infants	DRS214019		3.18	1	5487	8051734		AMPLICON	GENOMIC	PCR
DRX318465	DRR329461	Ion Torrent PGM sequencing of SSUB019873 : 16S amplicon analysis of oral microbiome FH433	oral	human oral metagenome	Sequel II	KYUSHU	DRP007969	Characteristics of oral microbiota in mothers and infants	DRS214018		5.37	1	9230	13582970		AMPLICON	GENOMIC	PCR
DRX318432	DRR329428	Ion Torrent PGM sequencing of SSUB019873 : 16S amplicon analysis of oral microbiome FH400	oral	human oral metagenome	Sequel II	KYUSHU	DRP007969	Characteristics of oral microbiota in mothers and infants	DRS213985		6.06	1	10673	15702783		AMPLICON	GENOMIC	PCR
DRX318431	DRR329427	Ion Torrent PGM sequencing of SSUB019873 : 16S amplicon analysis of oral microbiome FH399	oral	human oral metagenome	Sequel II	KYUSHU	DRP007969	Characteristics of oral microbiota in mothers and infants	DRS213984		5.91	1	10230	15060901		AMPLICON	GENOMIC	PCR
DRX318780	DRR329776	Ion Torrent PGM sequencing of SSUB019873 : 16S amplicon analysis of oral microbiome FH748	oral	human oral metagenome	Sequel II	KYUSHU	DRP007969	Characteristics of oral microbiota in mothers and infants	DRS213731		5.35	1	9199	13509709		AMPLICON	GENOMIC	PCR
DRX318779	DRR329775	Ion Torrent PGM sequencing of SSUB019873 : 16S amplicon analysis of oral microbiome FH747	oral	human oral metagenome	Sequel II	KYUSHU	DRP007969	Characteristics of oral microbiota in mothers and infants	DRS213730		5.84	1	9853	14476116		AMPLICON	GENOMIC	PCR
DRX318778	DRR329774	Ion Torrent PGM sequencing of SSUB019873 : 16S amplicon analysis of oral microbiome FH746	oral	human oral metagenome	Sequel II	KYUSHU	DRP007969	Characteristics of oral microbiota in mothers and infants	DRS213729		5.84	1	9848	14472458		AMPLICON	GENOMIC	PCR
DRX318777	DRR329773	Ion Torrent PGM sequencing of SSUB019873 : 16S amplicon analysis of oral microbiome FH745	oral	human oral metagenome	Sequel II	KYUSHU	DRP007969	Characteristics of oral microbiota in mothers and infants	DRS213728		5.96	1	10378	15265404		AMPLICON	GENOMIC	PCR
DRX318776	DRR329772	Ion Torrent PGM sequencing of SSUB019873 : 16S amplicon analysis of oral microbiome FH744	oral	human oral metagenome	Sequel II	KYUSHU	DRP007969	Characteristics of oral microbiota in mothers and infants	DRS213727		5.04	1	8468	12448747		AMPLICON	GENOMIC	PCR
DRX318775	DRR329771	Ion Torrent PGM sequencing of SSUB019873 : 16S amplicon analysis of oral microbiome FH743	oral	human oral metagenome	Sequel II	KYUSHU	DRP007969	Characteristics of oral microbiota in mothers and infants	DRS213726		6.64	1	11721	17205692		AMPLICON	GENOMIC	PCR
DRX318774	DRR329770	Ion Torrent PGM sequencing of SSUB019873 : 16S amplicon analysis of oral microbiome FH742	oral	human oral metagenome	Sequel II	KYUSHU	DRP007969	Characteristics of oral microbiota in mothers and infants	DRS213725		8.78	1	15198	22276910		AMPLICON	GENOMIC	PCR
DRX318773	DRR329769	Ion Torrent PGM sequencing of SSUB019873 : 16S amplicon analysis of oral microbiome FH741	oral	human oral metagenome	Sequel II	KYUSHU	DRP007969	Characteristics of oral microbiota in mothers and infants	DRS213724		5.55	1	9491	13959824		AMPLICON	GENOMIC	PCR
DRX318772	DRR329768	Ion Torrent PGM sequencing of SSUB019873 : 16S amplicon analysis of oral microbiome FH740	oral	human oral metagenome	Sequel II	KYUSHU	DRP007969	Characteristics of oral microbiota in mothers and infants	DRS213723		9.73	1	16789	24685812		AMPLICON	GENOMIC	PCR
DRX318771	DRR329767	Ion Torrent PGM sequencing of SSUB019873 : 16S amplicon analysis of oral microbiome FH739	oral	human oral metagenome	Sequel II	KYUSHU	DRP007969	Characteristics of oral microbiota in mothers and infants	DRS213722		5.04	1	8592	12636309		AMPLICON	GENOMIC	PCR
DRX318770	DRR329766	Ion Torrent PGM sequencing of SSUB019873 : 16S amplicon analysis of oral microbiome FH738	oral	human oral metagenome	Sequel II	KYUSHU	DRP007969	Characteristics of oral microbiota in mothers and infants	DRS213721		6.68	1	11522	16917596		AMPLICON	GENOMIC	PCR
DRX318769	DRR329765	Ion Torrent PGM sequencing of SSUB019873 : 16S amplicon analysis of oral microbiome FH737	oral	human oral metagenome	Sequel II	KYUSHU	DRP007969	Characteristics of oral microbiota in mothers and infants	DRS213720		6.97	1	12376	18167236		AMPLICON	GENOMIC	PCR
DRX318720	DRR329716	Ion Torrent PGM sequencing of SSUB019873 : 16S amplicon analysis of oral microbiome FH688	oral	human oral metagenome	Sequel II	KYUSHU	DRP007969	Characteristics of oral microbiota in mothers and infants	DRS214157		6.58	1	11068	16299086		AMPLICON	GENOMIC	PCR
DRX318719	DRR329715	Ion Torrent PGM sequencing of SSUB019873 : 16S amplicon analysis of oral microbiome FH687	oral	human oral metagenome	Sequel II	KYUSHU	DRP007969	Characteristics of oral microbiota in mothers and infants	DRS214156		4.29	1	7123	10486063		AMPLICON	GENOMIC	PCR
DRX318718	DRR329714	Ion Torrent PGM sequencing of SSUB019873 : 16S amplicon analysis of oral microbiome FH686	oral	human oral metagenome	Sequel II	KYUSHU	DRP007969	Characteristics of oral microbiota in mothers and infants	DRS214155		5.84	1	9990	14682096		AMPLICON	GENOMIC	PCR
DRX318717	DRR329713	Ion Torrent PGM sequencing of SSUB019873 : 16S amplicon analysis of oral microbiome FH685	oral	human oral metagenome	Sequel II	KYUSHU	DRP007969	Characteristics of oral microbiota in mothers and infants	DRS214154		5.61	1	9715	14271153		AMPLICON	GENOMIC	PCR
DRX318716	DRR329712	Ion Torrent PGM sequencing of SSUB019873 : 16S amplicon analysis of oral microbiome FH684	oral	human oral metagenome	Sequel II	KYUSHU	DRP007969	Characteristics of oral microbiota in mothers and infants	DRS214153		8.15	1	14017	20594407		AMPLICON	GENOMIC	PCR
DRX318715	DRR329711	Ion Torrent PGM sequencing of SSUB019873 : 16S amplicon analysis of oral microbiome FH683	oral	human oral metagenome	Sequel II	KYUSHU	DRP007969	Characteristics of oral microbiota in mothers and infants	DRS214152		6.31	1	10731	15787673		AMPLICON	GENOMIC	PCR
DRX318714	DRR329710	Ion Torrent PGM sequencing of SSUB019873 : 16S amplicon analysis of oral microbiome FH682	oral	human oral metagenome	Sequel II	KYUSHU	DRP007969	Characteristics of oral microbiota in mothers and infants	DRS214151		4.99	1	8449	12426853		AMPLICON	GENOMIC	PCR
DRX318713	DRR329709	Ion Torrent PGM sequencing of SSUB019873 : 16S amplicon analysis of oral microbiome FH681	oral	human oral metagenome	Sequel II	KYUSHU	DRP007969	Characteristics of oral microbiota in mothers and infants	DRS214150		5.92	1	10104	14869301		AMPLICON	GENOMIC	PCR
DRX318712	DRR329708	Ion Torrent PGM sequencing of SSUB019873 : 16S amplicon analysis of oral microbiome FH680	oral	human oral metagenome	Sequel II	KYUSHU	DRP007969	Characteristics of oral microbiota in mothers and infants	DRS214149		5.28	1	9139	13424936		AMPLICON	GENOMIC	PCR
DRX318711	DRR329707	Ion Torrent PGM sequencing of SSUB019873 : 16S amplicon analysis of oral microbiome FH679	oral	human oral metagenome	Sequel II	KYUSHU	DRP007969	Characteristics of oral microbiota in mothers and infants	DRS214148		8.21	1	14140	20794379		AMPLICON	GENOMIC	PCR
DRX318710	DRR329706	Ion Torrent PGM sequencing of SSUB019873 : 16S amplicon analysis of oral microbiome FH678	oral	human oral metagenome	Sequel II	KYUSHU	DRP007969	Characteristics of oral microbiota in mothers and infants	DRS214147		7	1	12085	17755321		AMPLICON	GENOMIC	PCR
DRX318709	DRR329705	Ion Torrent PGM sequencing of SSUB019873 : 16S amplicon analysis of oral microbiome FH677	oral	human oral metagenome	Sequel II	KYUSHU	DRP007969	Characteristics of oral microbiota in mothers and infants	DRS214146		8.05	1	13869	20366931		AMPLICON	GENOMIC	PCR
DRX318708	DRR329704	Ion Torrent PGM sequencing of SSUB019873 : 16S amplicon analysis of oral microbiome FH676	oral	human oral metagenome	Sequel II	KYUSHU	DRP007969	Characteristics of oral microbiota in mothers and infants	DRS214145		6.14	1	10381	15280360		AMPLICON	GENOMIC	PCR
DRX318707	DRR329703	Ion Torrent PGM sequencing of SSUB019873 : 16S amplicon analysis of oral microbiome FH675	oral	human oral metagenome	Sequel II	KYUSHU	DRP007969	Characteristics of oral microbiota in mothers and infants	DRS214144		6.62	1	11241	16563754		AMPLICON	GENOMIC	PCR
DRX318706	DRR329702	Ion Torrent PGM sequencing of SSUB019873 : 16S amplicon analysis of oral microbiome FH674	oral	human oral metagenome	Sequel II	KYUSHU	DRP007969	Characteristics of oral microbiota in mothers and infants	DRS213715		5.82	1	10019	14702494		AMPLICON	GENOMIC	PCR
DRX318705	DRR329701	Ion Torrent PGM sequencing of SSUB019873 : 16S amplicon analysis of oral microbiome FH673	oral	human oral metagenome	Sequel II	KYUSHU	DRP007969	Characteristics of oral microbiota in mothers and infants	DRS213714		5.01	1	8472	12459747		AMPLICON	GENOMIC	PCR
DRX318544	DRR329540	Ion Torrent PGM sequencing of SSUB019873 : 16S amplicon analysis of oral microbiome FH512	oral	human oral metagenome	Sequel II	KYUSHU	DRP007969	Characteristics of oral microbiota in mothers and infants	DRS214039		4.86	1	8216	12104884		AMPLICON	GENOMIC	PCR
DRX318543	DRR329539	Ion Torrent PGM sequencing of SSUB019873 : 16S amplicon analysis of oral microbiome FH511	oral	human oral metagenome	Sequel II	KYUSHU	DRP007969	Characteristics of oral microbiota in mothers and infants	DRS214038		4.51	1	7684	11311310		AMPLICON	GENOMIC	PCR
DRX318542	DRR329538	Ion Torrent PGM sequencing of SSUB019873 : 16S amplicon analysis of oral microbiome FH510	oral	human oral metagenome	Sequel II	KYUSHU	DRP007969	Characteristics of oral microbiota in mothers and infants	DRS214037		4.2	1	7427	10932831		AMPLICON	GENOMIC	PCR
DRX318541	DRR329537	Ion Torrent PGM sequencing of SSUB019873 : 16S amplicon analysis of oral microbiome FH509	oral	human oral metagenome	Sequel II	KYUSHU	DRP007969	Characteristics of oral microbiota in mothers and infants	DRS214036		4.48	1	7562	11146707		AMPLICON	GENOMIC	PCR
DRX318540	DRR329536	Ion Torrent PGM sequencing of SSUB019873 : 16S amplicon analysis of oral microbiome FH508	oral	human oral metagenome	Sequel II	KYUSHU	DRP007969	Characteristics of oral microbiota in mothers and infants	DRS214035		3.68	1	6258	9206324		AMPLICON	GENOMIC	PCR
DRX318539	DRR329535	Ion Torrent PGM sequencing of SSUB019873 : 16S amplicon analysis of oral microbiome FH507	oral	human oral metagenome	Sequel II	KYUSHU	DRP007969	Characteristics of oral microbiota in mothers and infants	DRS214034		5.71	1	9731	14351904		AMPLICON	GENOMIC	PCR
DRX318538	DRR329534	Ion Torrent PGM sequencing of SSUB019873 : 16S amplicon analysis of oral microbiome FH506	oral	human oral metagenome	Sequel II	KYUSHU	DRP007969	Characteristics of oral microbiota in mothers and infants	DRS214033		4.85	1	8413	12377961		AMPLICON	GENOMIC	PCR
DRX318537	DRR329533	Ion Torrent PGM sequencing of SSUB019873 : 16S amplicon analysis of oral microbiome FH505	oral	human oral metagenome	Sequel II	KYUSHU	DRP007969	Characteristics of oral microbiota in mothers and infants	DRS214032		4.06	1	6933	10212198		AMPLICON	GENOMIC	PCR
DRX318536	DRR329532	Ion Torrent PGM sequencing of SSUB019873 : 16S amplicon analysis of oral microbiome FH504	oral	human oral metagenome	Sequel II	KYUSHU	DRP007969	Characteristics of oral microbiota in mothers and infants	DRS214031		6.21	1	10514	15504261		AMPLICON	GENOMIC	PCR
DRX318535	DRR329531	Ion Torrent PGM sequencing of SSUB019873 : 16S amplicon analysis of oral microbiome FH503	oral	human oral metagenome	Sequel II	KYUSHU	DRP007969	Characteristics of oral microbiota in mothers and infants	DRS214030		3.14	1	5278	7776961		AMPLICON	GENOMIC	PCR
DRX318534	DRR329530	Ion Torrent PGM sequencing of SSUB019873 : 16S amplicon analysis of oral microbiome FH502	oral	human oral metagenome	Sequel II	KYUSHU	DRP007969	Characteristics of oral microbiota in mothers and infants	DRS214029		4.75	1	8054	11869474		AMPLICON	GENOMIC	PCR
DRX318533	DRR329529	Ion Torrent PGM sequencing of SSUB019873 : 16S amplicon analysis of oral microbiome FH501	oral	human oral metagenome	Sequel II	KYUSHU	DRP007969	Characteristics of oral microbiota in mothers and infants	DRS214028		3.46	1	5832	8580565		AMPLICON	GENOMIC	PCR
DRX318532	DRR329528	Ion Torrent PGM sequencing of SSUB019873 : 16S amplicon analysis of oral microbiome FH500	oral	human oral metagenome	Sequel II	KYUSHU	DRP007969	Characteristics of oral microbiota in mothers and infants	DRS213657		5.75	1	9763	14385107		AMPLICON	GENOMIC	PCR
DRX318531	DRR329527	Ion Torrent PGM sequencing of SSUB019873 : 16S amplicon analysis of oral microbiome FH499	oral	human oral metagenome	Sequel II	KYUSHU	DRP007969	Characteristics of oral microbiota in mothers and infants	DRS213656		5.66	1	9676	14257529		AMPLICON	GENOMIC	PCR
DRX318530	DRR329526	Ion Torrent PGM sequencing of SSUB019873 : 16S amplicon analysis of oral microbiome FH498	oral	human oral metagenome	Sequel II	KYUSHU	DRP007969	Characteristics of oral microbiota in mothers and infants	DRS213655		3.12	1	5162	7605744		AMPLICON	GENOMIC	PCR
DRX318529	DRR329525	Ion Torrent PGM sequencing of SSUB019873 : 16S amplicon analysis of oral microbiome FH497	oral	human oral metagenome	Sequel II	KYUSHU	DRP007969	Characteristics of oral microbiota in mothers and infants	DRS213654		6.05	1	10157	14966695		AMPLICON	GENOMIC	PCR
DRX318528	DRR329524	Ion Torrent PGM sequencing of SSUB019873 : 16S amplicon analysis of oral microbiome FH496	oral	human oral metagenome	Sequel II	KYUSHU	DRP007969	Characteristics of oral microbiota in mothers and infants	DRS213653		5.46	1	9047	13351460		AMPLICON	GENOMIC	PCR
DRX318527	DRR329523	Ion Torrent PGM sequencing of SSUB019873 : 16S amplicon analysis of oral microbiome FH495	oral	human oral metagenome	Sequel II	KYUSHU	DRP007969	Characteristics of oral microbiota in mothers and infants	DRS213652		4.52	1	7439	10969804		AMPLICON	GENOMIC	PCR
DRX318526	DRR329522	Ion Torrent PGM sequencing of SSUB019873 : 16S amplicon analysis of oral microbiome FH494	oral	human oral metagenome	Sequel II	KYUSHU	DRP007969	Characteristics of oral microbiota in mothers and infants	DRS213651		5.09	1	8910	13110357		AMPLICON	GENOMIC	PCR
DRX318525	DRR329521	Ion Torrent PGM sequencing of SSUB019873 : 16S amplicon analysis of oral microbiome FH493	oral	human oral metagenome	Sequel II	KYUSHU	DRP007969	Characteristics of oral microbiota in mothers and infants	DRS213650		4.59	1	7756	11437464		AMPLICON	GENOMIC	PCR
DRX318524	DRR329520	Ion Torrent PGM sequencing of SSUB019873 : 16S amplicon analysis of oral microbiome FH492	oral	human oral metagenome	Sequel II	KYUSHU	DRP007969	Characteristics of oral microbiota in mothers and infants	DRS213649		4.16	1	6832	10077791		AMPLICON	GENOMIC	PCR
DRX318523	DRR329519	Ion Torrent PGM sequencing of SSUB019873 : 16S amplicon analysis of oral microbiome FH491	oral	human oral metagenome	Sequel II	KYUSHU	DRP007969	Characteristics of oral microbiota in mothers and infants	DRS213648		5.53	1	9408	13881963		AMPLICON	GENOMIC	PCR
DRX318522	DRR329518	Ion Torrent PGM sequencing of SSUB019873 : 16S amplicon analysis of oral microbiome FH490	oral	human oral metagenome	Sequel II	KYUSHU	DRP007969	Characteristics of oral microbiota in mothers and infants	DRS213647		4.09	1	6947	10251493		AMPLICON	GENOMIC	PCR
DRX318521	DRR329517	Ion Torrent PGM sequencing of SSUB019873 : 16S amplicon analysis of oral microbiome FH489	oral	human oral metagenome	Sequel II	KYUSHU	DRP007969	Characteristics of oral microbiota in mothers and infants	DRS213646		3.64	1	6241	9191202		AMPLICON	GENOMIC	PCR
DRX318520	DRR329516	Ion Torrent PGM sequencing of SSUB019873 : 16S amplicon analysis of oral microbiome FH488	oral	human oral metagenome	Sequel II	KYUSHU	DRP007969	Characteristics of oral microbiota in mothers and infants	DRS213645		3.76	1	6222	9178004		AMPLICON	GENOMIC	PCR
DRX318519	DRR329515	Ion Torrent PGM sequencing of SSUB019873 : 16S amplicon analysis of oral microbiome FH487	oral	human oral metagenome	Sequel II	KYUSHU	DRP007969	Characteristics of oral microbiota in mothers and infants	DRS213644		3.89	1	6501	9579954		AMPLICON	GENOMIC	PCR
DRX318518	DRR329514	Ion Torrent PGM sequencing of SSUB019873 : 16S amplicon analysis of oral microbiome FH486	oral	human oral metagenome	Sequel II	KYUSHU	DRP007969	Characteristics of oral microbiota in mothers and infants	DRS213643		5.86	1	9797	14417529		AMPLICON	GENOMIC	PCR
DRX318517	DRR329513	Ion Torrent PGM sequencing of SSUB019873 : 16S amplicon analysis of oral microbiome FH485	oral	human oral metagenome	Sequel II	KYUSHU	DRP007969	Characteristics of oral microbiota in mothers and infants	DRS213642		4.57	1	7808	11497904		AMPLICON	GENOMIC	PCR
DRX318516	DRR329512	Ion Torrent PGM sequencing of SSUB019873 : 16S amplicon analysis of oral microbiome FH484	oral	human oral metagenome	Sequel II	KYUSHU	DRP007969	Characteristics of oral microbiota in mothers and infants	DRS213641		4.14	1	7005	10314565		AMPLICON	GENOMIC	PCR
DRX318515	DRR329511	Ion Torrent PGM sequencing of SSUB019873 : 16S amplicon analysis of oral microbiome FH483	oral	human oral metagenome	Sequel II	KYUSHU	DRP007969	Characteristics of oral microbiota in mothers and infants	DRS213640		4.35	1	7435	10961826		AMPLICON	GENOMIC	PCR
DRX318514	DRR329510	Ion Torrent PGM sequencing of SSUB019873 : 16S amplicon analysis of oral microbiome FH482	oral	human oral metagenome	Sequel II	KYUSHU	DRP007969	Characteristics of oral microbiota in mothers and infants	DRS213639		3.38	1	5649	8311269		AMPLICON	GENOMIC	PCR
DRX318513	DRR329509	Ion Torrent PGM sequencing of SSUB019873 : 16S amplicon analysis of oral microbiome FH481	oral	human oral metagenome	Sequel II	KYUSHU	DRP007969	Characteristics of oral microbiota in mothers and infants	DRS213638		3.41	1	5793	8533373		AMPLICON	GENOMIC	PCR
DRX318496	DRR329492	Ion Torrent PGM sequencing of SSUB019873 : 16S amplicon analysis of oral microbiome FH464	oral	human oral metagenome	Sequel II	KYUSHU	DRP007969	Characteristics of oral microbiota in mothers and infants	DRS213621		3.41	1	5771	8483002		AMPLICON	GENOMIC	PCR
DRX318495	DRR329491	Ion Torrent PGM sequencing of SSUB019873 : 16S amplicon analysis of oral microbiome FH463	oral	human oral metagenome	Sequel II	KYUSHU	DRP007969	Characteristics of oral microbiota in mothers and infants	DRS213620		3.46	1	6043	8882168		AMPLICON	GENOMIC	PCR
DRX318494	DRR329490	Ion Torrent PGM sequencing of SSUB019873 : 16S amplicon analysis of oral microbiome FH462	oral	human oral metagenome	Sequel II	KYUSHU	DRP007969	Characteristics of oral microbiota in mothers and infants	DRS213619		4.35	1	7328	10796753		AMPLICON	GENOMIC	PCR
DRX318493	DRR329489	Ion Torrent PGM sequencing of SSUB019873 : 16S amplicon analysis of oral microbiome FH461	oral	human oral metagenome	Sequel II	KYUSHU	DRP007969	Characteristics of oral microbiota in mothers and infants	DRS213618		3.96	1	6659	9797682		AMPLICON	GENOMIC	PCR
DRX318492	DRR329488	Ion Torrent PGM sequencing of SSUB019873 : 16S amplicon analysis of oral microbiome FH460	oral	human oral metagenome	Sequel II	KYUSHU	DRP007969	Characteristics of oral microbiota in mothers and infants	DRS213617		3.7	1	6171	9096940		AMPLICON	GENOMIC	PCR
DRX318491	DRR329487	Ion Torrent PGM sequencing of SSUB019873 : 16S amplicon analysis of oral microbiome FH459	oral	human oral metagenome	Sequel II	KYUSHU	DRP007969	Characteristics of oral microbiota in mothers and infants	DRS213616		4.26	1	7269	10700474		AMPLICON	GENOMIC	PCR
DRX318490	DRR329486	Ion Torrent PGM sequencing of SSUB019873 : 16S amplicon analysis of oral microbiome FH458	oral	human oral metagenome	Sequel II	KYUSHU	DRP007969	Characteristics of oral microbiota in mothers and infants	DRS213615		5.2	1	8789	12962590		AMPLICON	GENOMIC	PCR
DRX318489	DRR329485	Ion Torrent PGM sequencing of SSUB019873 : 16S amplicon analysis of oral microbiome FH457	oral	human oral metagenome	Sequel II	KYUSHU	DRP007969	Characteristics of oral microbiota in mothers and infants	DRS213614		4.08	1	7139	10498403		AMPLICON	GENOMIC	PCR
DRX318488	DRR329484	Ion Torrent PGM sequencing of SSUB019873 : 16S amplicon analysis of oral microbiome FH456	oral	human oral metagenome	Sequel II	KYUSHU	DRP007969	Characteristics of oral microbiota in mothers and infants	DRS213613		3.61	1	6351	9340407		AMPLICON	GENOMIC	PCR
DRX318487	DRR329483	Ion Torrent PGM sequencing of SSUB019873 : 16S amplicon analysis of oral microbiome FH455	oral	human oral metagenome	Sequel II	KYUSHU	DRP007969	Characteristics of oral microbiota in mothers and infants	DRS213612		4.8	1	8085	11885271		AMPLICON	GENOMIC	PCR
DRX318486	DRR329482	Ion Torrent PGM sequencing of SSUB019873 : 16S amplicon analysis of oral microbiome FH454	oral	human oral metagenome	Sequel II	KYUSHU	DRP007969	Characteristics of oral microbiota in mothers and infants	DRS213611		6.77	1	11878	17490736		AMPLICON	GENOMIC	PCR
DRX318485	DRR329481	Ion Torrent PGM sequencing of SSUB019873 : 16S amplicon analysis of oral microbiome FH453	oral	human oral metagenome	Sequel II	KYUSHU	DRP007969	Characteristics of oral microbiota in mothers and infants	DRS213610		6.75	1	11616	17118957		AMPLICON	GENOMIC	PCR
DRX318484	DRR329480	Ion Torrent PGM sequencing of SSUB019873 : 16S amplicon analysis of oral microbiome FH452	oral	human oral metagenome	Sequel II	KYUSHU	DRP007969	Characteristics of oral microbiota in mothers and infants	DRS213609		7.86	1	13608	20054779		AMPLICON	GENOMIC	PCR
DRX318483	DRR329479	Ion Torrent PGM sequencing of SSUB019873 : 16S amplicon analysis of oral microbiome FH451	oral	human oral metagenome	Sequel II	KYUSHU	DRP007969	Characteristics of oral microbiota in mothers and infants	DRS213608		4.95	1	8360	12290271		AMPLICON	GENOMIC	PCR
DRX318482	DRR329478	Ion Torrent PGM sequencing of SSUB019873 : 16S amplicon analysis of oral microbiome FH450	oral	human oral metagenome	Sequel II	KYUSHU	DRP007969	Characteristics of oral microbiota in mothers and infants	DRS213607		4.79	1	8199	12050851		AMPLICON	GENOMIC	PCR
DRX318481	DRR329477	Ion Torrent PGM sequencing of SSUB019873 : 16S amplicon analysis of oral microbiome FH449	oral	human oral metagenome	Sequel II	KYUSHU	DRP007969	Characteristics of oral microbiota in mothers and infants	DRS213606		5.41	1	9239	13612755		AMPLICON	GENOMIC	PCR
DRX318400	DRR329396	Ion Torrent PGM sequencing of SSUB019873 : 16S amplicon analysis of oral microbiome FH368	oral	human oral metagenome	Sequel II	KYUSHU	DRP007969	Characteristics of oral microbiota in mothers and infants	DRS213583		4.46	1	7685	11301411		AMPLICON	GENOMIC	PCR
DRX318399	DRR329395	Ion Torrent PGM sequencing of SSUB019873 : 16S amplicon analysis of oral microbiome FH367	oral	human oral metagenome	Sequel II	KYUSHU	DRP007969	Characteristics of oral microbiota in mothers and infants	DRS213582		5.16	1	9099	13386509		AMPLICON	GENOMIC	PCR
DRX318398	DRR329394	Ion Torrent PGM sequencing of SSUB019873 : 16S amplicon analysis of oral microbiome FH366	oral	human oral metagenome	Sequel II	KYUSHU	DRP007969	Characteristics of oral microbiota in mothers and infants	DRS213581		4.98	1	8574	12626865		AMPLICON	GENOMIC	PCR
DRX318397	DRR329393	Ion Torrent PGM sequencing of SSUB019873 : 16S amplicon analysis of oral microbiome FH365	oral	human oral metagenome	Sequel II	KYUSHU	DRP007969	Characteristics of oral microbiota in mothers and infants	DRS213580		3.05	1	5084	7497712		AMPLICON	GENOMIC	PCR
DRX318396	DRR329392	Ion Torrent PGM sequencing of SSUB019873 : 16S amplicon analysis of oral microbiome FH364	oral	human oral metagenome	Sequel II	KYUSHU	DRP007969	Characteristics of oral microbiota in mothers and infants	DRS213579		3.86	1	6840	10058803		AMPLICON	GENOMIC	PCR
DRX318395	DRR329391	Ion Torrent PGM sequencing of SSUB019873 : 16S amplicon analysis of oral microbiome FH363	oral	human oral metagenome	Sequel II	KYUSHU	DRP007969	Characteristics of oral microbiota in mothers and infants	DRS213578		7.02	1	12478	18358758		AMPLICON	GENOMIC	PCR
DRX318394	DRR329390	Ion Torrent PGM sequencing of SSUB019873 : 16S amplicon analysis of oral microbiome FH362	oral	human oral metagenome	Sequel II	KYUSHU	DRP007969	Characteristics of oral microbiota in mothers and infants	DRS213577		5.38	1	9265	13619404		AMPLICON	GENOMIC	PCR
DRX318393	DRR329389	Ion Torrent PGM sequencing of SSUB019873 : 16S amplicon analysis of oral microbiome FH361	oral	human oral metagenome	Sequel II	KYUSHU	DRP007969	Characteristics of oral microbiota in mothers and infants	DRS213576		4.32	1	7389	10868156		AMPLICON	GENOMIC	PCR
DRX318392	DRR329388	Ion Torrent PGM sequencing of SSUB019873 : 16S amplicon analysis of oral microbiome FH360	oral	human oral metagenome	Sequel II	KYUSHU	DRP007969	Characteristics of oral microbiota in mothers and infants	DRS213575		5.32	1	10278	15101097		AMPLICON	GENOMIC	PCR
DRX318391	DRR329387	Ion Torrent PGM sequencing of SSUB019873 : 16S amplicon analysis of oral microbiome FH359	oral	human oral metagenome	Sequel II	KYUSHU	DRP007969	Characteristics of oral microbiota in mothers and infants	DRS213574		5.58	1	9759	14347102		AMPLICON	GENOMIC	PCR
DRX318390	DRR329386	Ion Torrent PGM sequencing of SSUB019873 : 16S amplicon analysis of oral microbiome FH358	oral	human oral metagenome	Sequel II	KYUSHU	DRP007969	Characteristics of oral microbiota in mothers and infants	DRS213573		6.05	1	10692	15717804		AMPLICON	GENOMIC	PCR
DRX318389	DRR329385	Ion Torrent PGM sequencing of SSUB019873 : 16S amplicon analysis of oral microbiome FH357	oral	human oral metagenome	Sequel II	KYUSHU	DRP007969	Characteristics of oral microbiota in mothers and infants	DRS213572		4.01	1	7022	10357136		AMPLICON	GENOMIC	PCR
DRX318388	DRR329384	Ion Torrent PGM sequencing of SSUB019873 : 16S amplicon analysis of oral microbiome FH356	oral	human oral metagenome	Sequel II	KYUSHU	DRP007969	Characteristics of oral microbiota in mothers and infants	DRS213571		4.77	1	8340	12258746		AMPLICON	GENOMIC	PCR
DRX318387	DRR329383	Ion Torrent PGM sequencing of SSUB019873 : 16S amplicon analysis of oral microbiome FH355	oral	human oral metagenome	Sequel II	KYUSHU	DRP007969	Characteristics of oral microbiota in mothers and infants	DRS213570		5.45	1	9674	14231776		AMPLICON	GENOMIC	PCR
DRX318386	DRR329382	Ion Torrent PGM sequencing of SSUB019873 : 16S amplicon analysis of oral microbiome FH354	oral	human oral metagenome	Sequel II	KYUSHU	DRP007969	Characteristics of oral microbiota in mothers and infants	DRS213569		4.26	1	7510	11051826		AMPLICON	GENOMIC	PCR
DRX318385	DRR329381	Ion Torrent PGM sequencing of SSUB019873 : 16S amplicon analysis of oral microbiome FH353	oral	human oral metagenome	Sequel II	KYUSHU	DRP007969	Characteristics of oral microbiota in mothers and infants	DRS213568		5.75	1	10093	14852905		AMPLICON	GENOMIC	PCR
DRX318336	DRR329332	Ion Torrent PGM sequencing of SSUB019873 : 16S amplicon analysis of oral microbiome FH304	oral	human oral metagenome	Sequel II	KYUSHU	DRP007969	Characteristics of oral microbiota in mothers and infants	DRS213947		6.24	1	10824	15922879		AMPLICON	GENOMIC	PCR
DRX318335	DRR329331	Ion Torrent PGM sequencing of SSUB019873 : 16S amplicon analysis of oral microbiome FH303	oral	human oral metagenome	Sequel II	KYUSHU	DRP007969	Characteristics of oral microbiota in mothers and infants	DRS213946		5.11	1	9242	13587951		AMPLICON	GENOMIC	PCR
DRX318334	DRR329330	Ion Torrent PGM sequencing of SSUB019873 : 16S amplicon analysis of oral microbiome FH302	oral	human oral metagenome	Sequel II	KYUSHU	DRP007969	Characteristics of oral microbiota in mothers and infants	DRS213945		7.16	1	13025	19148672		AMPLICON	GENOMIC	PCR
DRX318333	DRR329329	Ion Torrent PGM sequencing of SSUB019873 : 16S amplicon analysis of oral microbiome FH301	oral	human oral metagenome	Sequel II	KYUSHU	DRP007969	Characteristics of oral microbiota in mothers and infants	DRS213944		6.1	1	10919	16042576		AMPLICON	GENOMIC	PCR
DRX318332	DRR329328	Ion Torrent PGM sequencing of SSUB019873 : 16S amplicon analysis of oral microbiome FH300	oral	human oral metagenome	Sequel II	KYUSHU	DRP007969	Characteristics of oral microbiota in mothers and infants	DRS213943		5.16	1	9148	13429365		AMPLICON	GENOMIC	PCR
DRX318331	DRR329327	Ion Torrent PGM sequencing of SSUB019873 : 16S amplicon analysis of oral microbiome FH299	oral	human oral metagenome	Sequel II	KYUSHU	DRP007969	Characteristics of oral microbiota in mothers and infants	DRS213942		5.71	1	9694	14254331		AMPLICON	GENOMIC	PCR
DRX318330	DRR329326	Ion Torrent PGM sequencing of SSUB019873 : 16S amplicon analysis of oral microbiome FH298	oral	human oral metagenome	Sequel II	KYUSHU	DRP007969	Characteristics of oral microbiota in mothers and infants	DRS213941		4.78	1	8147	12017604		AMPLICON	GENOMIC	PCR
DRX318329	DRR329325	Ion Torrent PGM sequencing of SSUB019873 : 16S amplicon analysis of oral microbiome FH297	oral	human oral metagenome	Sequel II	KYUSHU	DRP007969	Characteristics of oral microbiota in mothers and infants	DRS213940		6.04	1	10352	15244654		AMPLICON	GENOMIC	PCR
DRX318328	DRR329324	Ion Torrent PGM sequencing of SSUB019873 : 16S amplicon analysis of oral microbiome FH296	oral	human oral metagenome	Sequel II	KYUSHU	DRP007969	Characteristics of oral microbiota in mothers and infants	DRS213939		5.9	1	10416	15321273		AMPLICON	GENOMIC	PCR
DRX318327	DRR329323	Ion Torrent PGM sequencing of SSUB019873 : 16S amplicon analysis of oral microbiome FH295	oral	human oral metagenome	Sequel II	KYUSHU	DRP007969	Characteristics of oral microbiota in mothers and infants	DRS213938		5.25	1	9002	13204719		AMPLICON	GENOMIC	PCR
DRX318326	DRR329322	Ion Torrent PGM sequencing of SSUB019873 : 16S amplicon analysis of oral microbiome FH294	oral	human oral metagenome	Sequel II	KYUSHU	DRP007969	Characteristics of oral microbiota in mothers and infants	DRS213937		5.82	1	10070	14819555		AMPLICON	GENOMIC	PCR
DRX318325	DRR329321	Ion Torrent PGM sequencing of SSUB019873 : 16S amplicon analysis of oral microbiome FH293	oral	human oral metagenome	Sequel II	KYUSHU	DRP007969	Characteristics of oral microbiota in mothers and infants	DRS213936		6.41	1	10981	16139529		AMPLICON	GENOMIC	PCR
DRX318324	DRR329320	Ion Torrent PGM sequencing of SSUB019873 : 16S amplicon analysis of oral microbiome FH292	oral	human oral metagenome	Sequel II	KYUSHU	DRP007969	Characteristics of oral microbiota in mothers and infants	DRS213935		4.67	1	7844	11524528		AMPLICON	GENOMIC	PCR
DRX318323	DRR329319	Ion Torrent PGM sequencing of SSUB019873 : 16S amplicon analysis of oral microbiome FH291	oral	human oral metagenome	Sequel II	KYUSHU	DRP007969	Characteristics of oral microbiota in mothers and infants	DRS213934		4.59	1	8137	11926218		AMPLICON	GENOMIC	PCR
DRX318322	DRR329318	Ion Torrent PGM sequencing of SSUB019873 : 16S amplicon analysis of oral microbiome FH290	oral	human oral metagenome	Sequel II	KYUSHU	DRP007969	Characteristics of oral microbiota in mothers and infants	DRS213933		5.97	1	10058	14795032		AMPLICON	GENOMIC	PCR
DRX318321	DRR329317	Ion Torrent PGM sequencing of SSUB019873 : 16S amplicon analysis of oral microbiome FH289	oral	human oral metagenome	Sequel II	KYUSHU	DRP007969	Characteristics of oral microbiota in mothers and infants	DRS213932		6.61	1	11377	16755402		AMPLICON	GENOMIC	PCR
DRX318256	DRR329252	Ion Torrent PGM sequencing of SSUB019873 : 16S amplicon analysis of oral microbiome FH224	oral	human oral metagenome	Sequel II	KYUSHU	DRP007969	Characteristics of oral microbiota in mothers and infants	DRS213497		4.68	1	8048	11826315		AMPLICON	GENOMIC	PCR
DRX318255	DRR329251	Ion Torrent PGM sequencing of SSUB019873 : 16S amplicon analysis of oral microbiome FH223	oral	human oral metagenome	Sequel II	KYUSHU	DRP007969	Characteristics of oral microbiota in mothers and infants	DRS213496		5.57	1	9426	13863681		AMPLICON	GENOMIC	PCR
DRX318254	DRR329250	Ion Torrent PGM sequencing of SSUB019873 : 16S amplicon analysis of oral microbiome FH222	oral	human oral metagenome	Sequel II	KYUSHU	DRP007969	Characteristics of oral microbiota in mothers and infants	DRS213495		5.84	1	10125	14895642		AMPLICON	GENOMIC	PCR
DRX318253	DRR329249	Ion Torrent PGM sequencing of SSUB019873 : 16S amplicon analysis of oral microbiome FH221	oral	human oral metagenome	Sequel II	KYUSHU	DRP007969	Characteristics of oral microbiota in mothers and infants	DRS213494		5.55	1	9432	13850346		AMPLICON	GENOMIC	PCR
DRX318252	DRR329248	Ion Torrent PGM sequencing of SSUB019873 : 16S amplicon analysis of oral microbiome FH220	oral	human oral metagenome	Sequel II	KYUSHU	DRP007969	Characteristics of oral microbiota in mothers and infants	DRS213493		5.65	1	9604	14141378		AMPLICON	GENOMIC	PCR
DRX318251	DRR329247	Ion Torrent PGM sequencing of SSUB019873 : 16S amplicon analysis of oral microbiome FH219	oral	human oral metagenome	Sequel II	KYUSHU	DRP007969	Characteristics of oral microbiota in mothers and infants	DRS213492		4.87	1	8352	12280678		AMPLICON	GENOMIC	PCR
DRX318250	DRR329246	Ion Torrent PGM sequencing of SSUB019873 : 16S amplicon analysis of oral microbiome FH218	oral	human oral metagenome	Sequel II	KYUSHU	DRP007969	Characteristics of oral microbiota in mothers and infants	DRS213491		5.78	1	9649	14195413		AMPLICON	GENOMIC	PCR
DRX318249	DRR329245	Ion Torrent PGM sequencing of SSUB019873 : 16S amplicon analysis of oral microbiome FH217	oral	human oral metagenome	Sequel II	KYUSHU	DRP007969	Characteristics of oral microbiota in mothers and infants	DRS213490		4.95	1	8620	12657435		AMPLICON	GENOMIC	PCR
DRX318248	DRR329244	Ion Torrent PGM sequencing of SSUB019873 : 16S amplicon analysis of oral microbiome FH216	oral	human oral metagenome	Sequel II	KYUSHU	DRP007969	Characteristics of oral microbiota in mothers and infants	DRS213489		5.61	1	9505	13986735		AMPLICON	GENOMIC	PCR
DRX318247	DRR329243	Ion Torrent PGM sequencing of SSUB019873 : 16S amplicon analysis of oral microbiome FH215	oral	human oral metagenome	Sequel II	KYUSHU	DRP007969	Characteristics of oral microbiota in mothers and infants	DRS213488		5.69	1	9659	14203529		AMPLICON	GENOMIC	PCR
DRX318246	DRR329242	Ion Torrent PGM sequencing of SSUB019873 : 16S amplicon analysis of oral microbiome FH214	oral	human oral metagenome	Sequel II	KYUSHU	DRP007969	Characteristics of oral microbiota in mothers and infants	DRS213487		5.23	1	8890	13080131		AMPLICON	GENOMIC	PCR
DRX318245	DRR329241	Ion Torrent PGM sequencing of SSUB019873 : 16S amplicon analysis of oral microbiome FH213	oral	human oral metagenome	Sequel II	KYUSHU	DRP007969	Characteristics of oral microbiota in mothers and infants	DRS213486		5.07	1	8445	12434768		AMPLICON	GENOMIC	PCR
DRX318244	DRR329240	Ion Torrent PGM sequencing of SSUB019873 : 16S amplicon analysis of oral microbiome FH212	oral	human oral metagenome	Sequel II	KYUSHU	DRP007969	Characteristics of oral microbiota in mothers and infants	DRS213485		5.8	1	9877	14516974		AMPLICON	GENOMIC	PCR
DRX318243	DRR329239	Ion Torrent PGM sequencing of SSUB019873 : 16S amplicon analysis of oral microbiome FH211	oral	human oral metagenome	Sequel II	KYUSHU	DRP007969	Characteristics of oral microbiota in mothers and infants	DRS213484		6.98	1	11906	17496878		AMPLICON	GENOMIC	PCR
DRX318242	DRR329238	Ion Torrent PGM sequencing of SSUB019873 : 16S amplicon analysis of oral microbiome FH210	oral	human oral metagenome	Sequel II	KYUSHU	DRP007969	Characteristics of oral microbiota in mothers and infants	DRS213911		6.22	1	12110	17822681		AMPLICON	GENOMIC	PCR
DRX318241	DRR329237	Ion Torrent PGM sequencing of SSUB019873 : 16S amplicon analysis of oral microbiome FH209	oral	human oral metagenome	Sequel II	KYUSHU	DRP007969	Characteristics of oral microbiota in mothers and infants	DRS213910		6.28	1	10873	15953113		AMPLICON	GENOMIC	PCR
DRX318096	DRR329092	Ion Torrent PGM sequencing of SSUB019873 : 16S amplicon analysis of oral microbiome FH064	oral	human oral metagenome	Sequel II	KYUSHU	DRP007969	Characteristics of oral microbiota in mothers and infants	DRS213453		5.82	1	9678	14234610		AMPLICON	GENOMIC	PCR
DRX318095	DRR329091	Ion Torrent PGM sequencing of SSUB019873 : 16S amplicon analysis of oral microbiome FH063	oral	human oral metagenome	Sequel II	KYUSHU	DRP007969	Characteristics of oral microbiota in mothers and infants	DRS213452		4.2	1	6925	10195951		AMPLICON	GENOMIC	PCR
DRX318094	DRR329090	Ion Torrent PGM sequencing of SSUB019873 : 16S amplicon analysis of oral microbiome FH062	oral	human oral metagenome	Sequel II	KYUSHU	DRP007969	Characteristics of oral microbiota in mothers and infants	DRS213451		5.69	1	9790	14377534		AMPLICON	GENOMIC	PCR
DRX318093	DRR329089	Ion Torrent PGM sequencing of SSUB019873 : 16S amplicon analysis of oral microbiome FH061	oral	human oral metagenome	Sequel II	KYUSHU	DRP007969	Characteristics of oral microbiota in mothers and infants	DRS213450		4.08	1	6897	10133696		AMPLICON	GENOMIC	PCR
DRX318092	DRR329088	Ion Torrent PGM sequencing of SSUB019873 : 16S amplicon analysis of oral microbiome FH060	oral	human oral metagenome	Sequel II	KYUSHU	DRP007969	Characteristics of oral microbiota in mothers and infants	DRS213449		5.67	1	9463	13918622		AMPLICON	GENOMIC	PCR
DRX318091	DRR329087	Ion Torrent PGM sequencing of SSUB019873 : 16S amplicon analysis of oral microbiome FH059	oral	human oral metagenome	Sequel II	KYUSHU	DRP007969	Characteristics of oral microbiota in mothers and infants	DRS213448		5.85	1	9914	14586821		AMPLICON	GENOMIC	PCR
DRX318090	DRR329086	Ion Torrent PGM sequencing of SSUB019873 : 16S amplicon analysis of oral microbiome FH058	oral	human oral metagenome	Sequel II	KYUSHU	DRP007969	Characteristics of oral microbiota in mothers and infants	DRS213447		2.82	1	4904	7199015		AMPLICON	GENOMIC	PCR
DRX318089	DRR329085	Ion Torrent PGM sequencing of SSUB019873 : 16S amplicon analysis of oral microbiome FH057	oral	human oral metagenome	Sequel II	KYUSHU	DRP007969	Characteristics of oral microbiota in mothers and infants	DRS213446		5.59	1	9492	13967591		AMPLICON	GENOMIC	PCR
DRX318088	DRR329084	Ion Torrent PGM sequencing of SSUB019873 : 16S amplicon analysis of oral microbiome FH056	oral	human oral metagenome	Sequel II	KYUSHU	DRP007969	Characteristics of oral microbiota in mothers and infants	DRS213445		5.53	1	9351	13756671		AMPLICON	GENOMIC	PCR
DRX318087	DRR329083	Ion Torrent PGM sequencing of SSUB019873 : 16S amplicon analysis of oral microbiome FH055	oral	human oral metagenome	Sequel II	KYUSHU	DRP007969	Characteristics of oral microbiota in mothers and infants	DRS213444		3.93	1	6599	9700034		AMPLICON	GENOMIC	PCR
DRX318086	DRR329082	Ion Torrent PGM sequencing of SSUB019873 : 16S amplicon analysis of oral microbiome FH054	oral	human oral metagenome	Sequel II	KYUSHU	DRP007969	Characteristics of oral microbiota in mothers and infants	DRS213443		5.19	1	8855	13022634		AMPLICON	GENOMIC	PCR
DRX318085	DRR329081	Ion Torrent PGM sequencing of SSUB019873 : 16S amplicon analysis of oral microbiome FH053	oral	human oral metagenome	Sequel II	KYUSHU	DRP007969	Characteristics of oral microbiota in mothers and infants	DRS213442		3.8	1	6285	9265167		AMPLICON	GENOMIC	PCR
DRX318084	DRR329080	Ion Torrent PGM sequencing of SSUB019873 : 16S amplicon analysis of oral microbiome FH052	oral	human oral metagenome	Sequel II	KYUSHU	DRP007969	Characteristics of oral microbiota in mothers and infants	DRS213441		5.09	1	8337	12290557		AMPLICON	GENOMIC	PCR
DRX318083	DRR329079	Ion Torrent PGM sequencing of SSUB019873 : 16S amplicon analysis of oral microbiome FH051	oral	human oral metagenome	Sequel II	KYUSHU	DRP007969	Characteristics of oral microbiota in mothers and infants	DRS213440		4.1	1	6754	9941233		AMPLICON	GENOMIC	PCR
DRX318082	DRR329078	Ion Torrent PGM sequencing of SSUB019873 : 16S amplicon analysis of oral microbiome FH050	oral	human oral metagenome	Sequel II	KYUSHU	DRP007969	Characteristics of oral microbiota in mothers and infants	DRS213439		4.91	1	8231	12110002		AMPLICON	GENOMIC	PCR
DRX318081	DRR329077	Ion Torrent PGM sequencing of SSUB019873 : 16S amplicon analysis of oral microbiome FH049	oral	human oral metagenome	Sequel II	KYUSHU	DRP007969	Characteristics of oral microbiota in mothers and infants	DRS213438		5.95	1	9957	14661298		AMPLICON	GENOMIC	PCR
DRX318416	DRR329412	Ion Torrent PGM sequencing of SSUB019873 : 16S amplicon analysis of oral microbiome FH384	oral	human oral metagenome	Sequel II	KYUSHU	DRP007969	Characteristics of oral microbiota in mothers and infants	DRS213599		4.79	1	8105	11943185		AMPLICON	GENOMIC	PCR
DRX318415	DRR329411	Ion Torrent PGM sequencing of SSUB019873 : 16S amplicon analysis of oral microbiome FH383	oral	human oral metagenome	Sequel II	KYUSHU	DRP007969	Characteristics of oral microbiota in mothers and infants	DRS213598		5.63	1	9971	14661512		AMPLICON	GENOMIC	PCR
DRX318414	DRR329410	Ion Torrent PGM sequencing of SSUB019873 : 16S amplicon analysis of oral microbiome FH382	oral	human oral metagenome	Sequel II	KYUSHU	DRP007969	Characteristics of oral microbiota in mothers and infants	DRS213597		5.28	1	9598	14166078		AMPLICON	GENOMIC	PCR
DRX318413	DRR329409	Ion Torrent PGM sequencing of SSUB019873 : 16S amplicon analysis of oral microbiome FH381	oral	human oral metagenome	Sequel II	KYUSHU	DRP007969	Characteristics of oral microbiota in mothers and infants	DRS213596		3.78	1	6381	9400276		AMPLICON	GENOMIC	PCR
DRX318412	DRR329408	Ion Torrent PGM sequencing of SSUB019873 : 16S amplicon analysis of oral microbiome FH380	oral	human oral metagenome	Sequel II	KYUSHU	DRP007969	Characteristics of oral microbiota in mothers and infants	DRS213595		4.55	1	8161	12005529		AMPLICON	GENOMIC	PCR
DRX318411	DRR329407	Ion Torrent PGM sequencing of SSUB019873 : 16S amplicon analysis of oral microbiome FH379	oral	human oral metagenome	Sequel II	KYUSHU	DRP007969	Characteristics of oral microbiota in mothers and infants	DRS213594		4.92	1	8739	12816374		AMPLICON	GENOMIC	PCR
DRX318410	DRR329406	Ion Torrent PGM sequencing of SSUB019873 : 16S amplicon analysis of oral microbiome FH378	oral	human oral metagenome	Sequel II	KYUSHU	DRP007969	Characteristics of oral microbiota in mothers and infants	DRS213593		5.04	1	8981	13206799		AMPLICON	GENOMIC	PCR
DRX318409	DRR329405	Ion Torrent PGM sequencing of SSUB019873 : 16S amplicon analysis of oral microbiome FH377	oral	human oral metagenome	Sequel II	KYUSHU	DRP007969	Characteristics of oral microbiota in mothers and infants	DRS213592		3.79	1	7247	10681331		AMPLICON	GENOMIC	PCR
DRX318408	DRR329404	Ion Torrent PGM sequencing of SSUB019873 : 16S amplicon analysis of oral microbiome FH376	oral	human oral metagenome	Sequel II	KYUSHU	DRP007969	Characteristics of oral microbiota in mothers and infants	DRS213591		4.62	1	8009	11767307		AMPLICON	GENOMIC	PCR
DRX318407	DRR329403	Ion Torrent PGM sequencing of SSUB019873 : 16S amplicon analysis of oral microbiome FH375	oral	human oral metagenome	Sequel II	KYUSHU	DRP007969	Characteristics of oral microbiota in mothers and infants	DRS213590		4.91	1	8419	12410320		AMPLICON	GENOMIC	PCR
DRX318406	DRR329402	Ion Torrent PGM sequencing of SSUB019873 : 16S amplicon analysis of oral microbiome FH374	oral	human oral metagenome	Sequel II	KYUSHU	DRP007969	Characteristics of oral microbiota in mothers and infants	DRS213589		4.79	1	8347	12279894		AMPLICON	GENOMIC	PCR
DRX318405	DRR329401	Ion Torrent PGM sequencing of SSUB019873 : 16S amplicon analysis of oral microbiome FH373	oral	human oral metagenome	Sequel II	KYUSHU	DRP007969	Characteristics of oral microbiota in mothers and infants	DRS213588		4.78	1	8418	12352159		AMPLICON	GENOMIC	PCR
DRX318404	DRR329400	Ion Torrent PGM sequencing of SSUB019873 : 16S amplicon analysis of oral microbiome FH372	oral	human oral metagenome	Sequel II	KYUSHU	DRP007969	Characteristics of oral microbiota in mothers and infants	DRS213587		5.21	1	9126	13428331		AMPLICON	GENOMIC	PCR
DRX318403	DRR329399	Ion Torrent PGM sequencing of SSUB019873 : 16S amplicon analysis of oral microbiome FH371	oral	human oral metagenome	Sequel II	KYUSHU	DRP007969	Characteristics of oral microbiota in mothers and infants	DRS213586		4.88	1	9082	13335774		AMPLICON	GENOMIC	PCR
DRX318402	DRR329398	Ion Torrent PGM sequencing of SSUB019873 : 16S amplicon analysis of oral microbiome FH370	oral	human oral metagenome	Sequel II	KYUSHU	DRP007969	Characteristics of oral microbiota in mothers and infants	DRS213585		3.82	1	6624	9745867		AMPLICON	GENOMIC	PCR
DRX318401	DRR329397	Ion Torrent PGM sequencing of SSUB019873 : 16S amplicon analysis of oral microbiome FH369	oral	human oral metagenome	Sequel II	KYUSHU	DRP007969	Characteristics of oral microbiota in mothers and infants	DRS213584		4.22	1	7144	10523798		AMPLICON	GENOMIC	PCR
DRX318368	DRR329364	Ion Torrent PGM sequencing of SSUB019873 : 16S amplicon analysis of oral microbiome FH336	oral	human oral metagenome	Sequel II	KYUSHU	DRP007969	Characteristics of oral microbiota in mothers and infants	DRS213551		5.3	1	9224	13573481		AMPLICON	GENOMIC	PCR
DRX318367	DRR329363	Ion Torrent PGM sequencing of SSUB019873 : 16S amplicon analysis of oral microbiome FH335	oral	human oral metagenome	Sequel II	KYUSHU	DRP007969	Characteristics of oral microbiota in mothers and infants	DRS213550		3.79	1	6607	9708956		AMPLICON	GENOMIC	PCR
DRX318366	DRR329362	Ion Torrent PGM sequencing of SSUB019873 : 16S amplicon analysis of oral microbiome FH334	oral	human oral metagenome	Sequel II	KYUSHU	DRP007969	Characteristics of oral microbiota in mothers and infants	DRS213549		3.94	1	6755	9927639		AMPLICON	GENOMIC	PCR
DRX318365	DRR329361	Ion Torrent PGM sequencing of SSUB019873 : 16S amplicon analysis of oral microbiome FH333	oral	human oral metagenome	Sequel II	KYUSHU	DRP007969	Characteristics of oral microbiota in mothers and infants	DRS213548		6.71	1	12288	18052716		AMPLICON	GENOMIC	PCR
DRX318364	DRR329360	Ion Torrent PGM sequencing of SSUB019873 : 16S amplicon analysis of oral microbiome FH332	oral	human oral metagenome	Sequel II	KYUSHU	DRP007969	Characteristics of oral microbiota in mothers and infants	DRS213547		4.52	1	7755	11413747		AMPLICON	GENOMIC	PCR
DRX318363	DRR329359	Ion Torrent PGM sequencing of SSUB019873 : 16S amplicon analysis of oral microbiome FH331	oral	human oral metagenome	Sequel II	KYUSHU	DRP007969	Characteristics of oral microbiota in mothers and infants	DRS213546		6.02	1	10506	15449166		AMPLICON	GENOMIC	PCR
DRX318362	DRR329358	Ion Torrent PGM sequencing of SSUB019873 : 16S amplicon analysis of oral microbiome FH330	oral	human oral metagenome	Sequel II	KYUSHU	DRP007969	Characteristics of oral microbiota in mothers and infants	DRS213545		4.54	1	7839	11521034		AMPLICON	GENOMIC	PCR
DRX318361	DRR329357	Ion Torrent PGM sequencing of SSUB019873 : 16S amplicon analysis of oral microbiome FH329	oral	human oral metagenome	Sequel II	KYUSHU	DRP007969	Characteristics of oral microbiota in mothers and infants	DRS213544		6.94	1	12316	18115211		AMPLICON	GENOMIC	PCR
DRX318360	DRR329356	Ion Torrent PGM sequencing of SSUB019873 : 16S amplicon analysis of oral microbiome FH328	oral	human oral metagenome	Sequel II	KYUSHU	DRP007969	Characteristics of oral microbiota in mothers and infants	DRS213543		5.6	1	9865	14482356		AMPLICON	GENOMIC	PCR
DRX318359	DRR329355	Ion Torrent PGM sequencing of SSUB019873 : 16S amplicon analysis of oral microbiome FH327	oral	human oral metagenome	Sequel II	KYUSHU	DRP007969	Characteristics of oral microbiota in mothers and infants	DRS213542		6.05	1	10532	15489751		AMPLICON	GENOMIC	PCR
DRX318358	DRR329354	Ion Torrent PGM sequencing of SSUB019873 : 16S amplicon analysis of oral microbiome FH326	oral	human oral metagenome	Sequel II	KYUSHU	DRP007969	Characteristics of oral microbiota in mothers and infants	DRS213969		3.34	1	5922	8690478		AMPLICON	GENOMIC	PCR
DRX318357	DRR329353	Ion Torrent PGM sequencing of SSUB019873 : 16S amplicon analysis of oral microbiome FH325	oral	human oral metagenome	Sequel II	KYUSHU	DRP007969	Characteristics of oral microbiota in mothers and infants	DRS213968		5.17	1	9431	13870955		AMPLICON	GENOMIC	PCR
DRX318356	DRR329352	Ion Torrent PGM sequencing of SSUB019873 : 16S amplicon analysis of oral microbiome FH324	oral	human oral metagenome	Sequel II	KYUSHU	DRP007969	Characteristics of oral microbiota in mothers and infants	DRS213967		3.22	1	5732	8427792		AMPLICON	GENOMIC	PCR
DRX318355	DRR329351	Ion Torrent PGM sequencing of SSUB019873 : 16S amplicon analysis of oral microbiome FH323	oral	human oral metagenome	Sequel II	KYUSHU	DRP007969	Characteristics of oral microbiota in mothers and infants	DRS213966		6.5	1	11335	16672722		AMPLICON	GENOMIC	PCR
DRX318354	DRR329350	Ion Torrent PGM sequencing of SSUB019873 : 16S amplicon analysis of oral microbiome FH322	oral	human oral metagenome	Sequel II	KYUSHU	DRP007969	Characteristics of oral microbiota in mothers and infants	DRS213965		6.61	1	12007	17665544		AMPLICON	GENOMIC	PCR
DRX318353	DRR329349	Ion Torrent PGM sequencing of SSUB019873 : 16S amplicon analysis of oral microbiome FH321	oral	human oral metagenome	Sequel II	KYUSHU	DRP007969	Characteristics of oral microbiota in mothers and infants	DRS213964		6.61	1	11881	17462217		AMPLICON	GENOMIC	PCR
DRX318320	DRR329316	Ion Torrent PGM sequencing of SSUB019873 : 16S amplicon analysis of oral microbiome FH288	oral	human oral metagenome	Sequel II	KYUSHU	DRP007969	Characteristics of oral microbiota in mothers and infants	DRS213931		5.6	1	10091	14806957		AMPLICON	GENOMIC	PCR
DRX318319	DRR329315	Ion Torrent PGM sequencing of SSUB019873 : 16S amplicon analysis of oral microbiome FH287	oral	human oral metagenome	Sequel II	KYUSHU	DRP007969	Characteristics of oral microbiota in mothers and infants	DRS213930		6.11	1	10380	15259342		AMPLICON	GENOMIC	PCR
DRX318858	DRR329854	Ion Torrent PGM sequencing of SSUB019873 : 16S amplicon analysis of oral microbiome FH826	oral	human oral metagenome	Sequel II	KYUSHU	DRP007969	Characteristics of oral microbiota in mothers and infants	DRS214237		4.52	1	7625	11217841		AMPLICON	GENOMIC	PCR
DRX318857	DRR329853	Ion Torrent PGM sequencing of SSUB019873 : 16S amplicon analysis of oral microbiome FH825	oral	human oral metagenome	Sequel II	KYUSHU	DRP007969	Characteristics of oral microbiota in mothers and infants	DRS214236		3.82	1	6535	9594521		AMPLICON	GENOMIC	PCR
DRX318856	DRR329852	Ion Torrent PGM sequencing of SSUB019873 : 16S amplicon analysis of oral microbiome FH824	oral	human oral metagenome	Sequel II	KYUSHU	DRP007969	Characteristics of oral microbiota in mothers and infants	DRS214235		4.69	1	7774	11437340		AMPLICON	GENOMIC	PCR
DRX318855	DRR329851	Ion Torrent PGM sequencing of SSUB019873 : 16S amplicon analysis of oral microbiome FH823	oral	human oral metagenome	Sequel II	KYUSHU	DRP007969	Characteristics of oral microbiota in mothers and infants	DRS214234		4.5	1	7469	11000365		AMPLICON	GENOMIC	PCR
DRX318854	DRR329850	Ion Torrent PGM sequencing of SSUB019873 : 16S amplicon analysis of oral microbiome FH822	oral	human oral metagenome	Sequel II	KYUSHU	DRP007969	Characteristics of oral microbiota in mothers and infants	DRS214233		7.01	1	11999	17644673		AMPLICON	GENOMIC	PCR
DRX318853	DRR329849	Ion Torrent PGM sequencing of SSUB019873 : 16S amplicon analysis of oral microbiome FH821	oral	human oral metagenome	Sequel II	KYUSHU	DRP007969	Characteristics of oral microbiota in mothers and infants	DRS214232		6.91	1	11650	17139014		AMPLICON	GENOMIC	PCR
DRX318852	DRR329848	Ion Torrent PGM sequencing of SSUB019873 : 16S amplicon analysis of oral microbiome FH820	oral	human oral metagenome	Sequel II	KYUSHU	DRP007969	Characteristics of oral microbiota in mothers and infants	DRS214231		5.83	1	9728	14288612		AMPLICON	GENOMIC	PCR
DRX318851	DRR329847	Ion Torrent PGM sequencing of SSUB019873 : 16S amplicon analysis of oral microbiome FH819	oral	human oral metagenome	Sequel II	KYUSHU	DRP007969	Characteristics of oral microbiota in mothers and infants	DRS214230		4.89	1	8173	12003942		AMPLICON	GENOMIC	PCR
DRX318850	DRR329846	Ion Torrent PGM sequencing of SSUB019873 : 16S amplicon analysis of oral microbiome FH818	oral	human oral metagenome	Sequel II	KYUSHU	DRP007969	Characteristics of oral microbiota in mothers and infants	DRS214229		6.02	1	10111	14894035		AMPLICON	GENOMIC	PCR
DRX318849	DRR329845	Ion Torrent PGM sequencing of SSUB019873 : 16S amplicon analysis of oral microbiome FH817	oral	human oral metagenome	Sequel II	KYUSHU	DRP007969	Characteristics of oral microbiota in mothers and infants	DRS214228		5.99	1	10189	14969691		AMPLICON	GENOMIC	PCR
DRX318752	DRR329748	Ion Torrent PGM sequencing of SSUB019873 : 16S amplicon analysis of oral microbiome FH720	oral	human oral metagenome	Sequel II	KYUSHU	DRP007969	Characteristics of oral microbiota in mothers and infants	DRS214189		4.09	1	6823	10042786		AMPLICON	GENOMIC	PCR
DRX318751	DRR329747	Ion Torrent PGM sequencing of SSUB019873 : 16S amplicon analysis of oral microbiome FH719	oral	human oral metagenome	Sequel II	KYUSHU	DRP007969	Characteristics of oral microbiota in mothers and infants	DRS214188		3.8	1	6330	9308106		AMPLICON	GENOMIC	PCR
DRX318750	DRR329746	Ion Torrent PGM sequencing of SSUB019873 : 16S amplicon analysis of oral microbiome FH718	oral	human oral metagenome	Sequel II	KYUSHU	DRP007969	Characteristics of oral microbiota in mothers and infants	DRS214187		6.7	1	11417	16785930		AMPLICON	GENOMIC	PCR
DRX318749	DRR329745	Ion Torrent PGM sequencing of SSUB019873 : 16S amplicon analysis of oral microbiome FH717	oral	human oral metagenome	Sequel II	KYUSHU	DRP007969	Characteristics of oral microbiota in mothers and infants	DRS214186		6.76	1	11642	17105919		AMPLICON	GENOMIC	PCR
DRX318748	DRR329744	Ion Torrent PGM sequencing of SSUB019873 : 16S amplicon analysis of oral microbiome FH716	oral	human oral metagenome	Sequel II	KYUSHU	DRP007969	Characteristics of oral microbiota in mothers and infants	DRS214185		6.17	1	10489	15423128		AMPLICON	GENOMIC	PCR
DRX318747	DRR329743	Ion Torrent PGM sequencing of SSUB019873 : 16S amplicon analysis of oral microbiome FH715	oral	human oral metagenome	Sequel II	KYUSHU	DRP007969	Characteristics of oral microbiota in mothers and infants	DRS214184		4.86	1	8063	11877668		AMPLICON	GENOMIC	PCR
DRX318746	DRR329742	Ion Torrent PGM sequencing of SSUB019873 : 16S amplicon analysis of oral microbiome FH714	oral	human oral metagenome	Sequel II	KYUSHU	DRP007969	Characteristics of oral microbiota in mothers and infants	DRS214183		4.55	1	7749	11396284		AMPLICON	GENOMIC	PCR
DRX318745	DRR329741	Ion Torrent PGM sequencing of SSUB019873 : 16S amplicon analysis of oral microbiome FH713	oral	human oral metagenome	Sequel II	KYUSHU	DRP007969	Characteristics of oral microbiota in mothers and infants	DRS214182		5.75	1	9968	14645059		AMPLICON	GENOMIC	PCR
DRX318744	DRR329740	Ion Torrent PGM sequencing of SSUB019873 : 16S amplicon analysis of oral microbiome FH712	oral	human oral metagenome	Sequel II	KYUSHU	DRP007969	Characteristics of oral microbiota in mothers and infants	DRS214181		4.61	1	7964	11699800		AMPLICON	GENOMIC	PCR
DRX318743	DRR329739	Ion Torrent PGM sequencing of SSUB019873 : 16S amplicon analysis of oral microbiome FH711	oral	human oral metagenome	Sequel II	KYUSHU	DRP007969	Characteristics of oral microbiota in mothers and infants	DRS214180		6.45	1	10954	16115627		AMPLICON	GENOMIC	PCR
DRX318742	DRR329738	Ion Torrent PGM sequencing of SSUB019873 : 16S amplicon analysis of oral microbiome FH710	oral	human oral metagenome	Sequel II	KYUSHU	DRP007969	Characteristics of oral microbiota in mothers and infants	DRS214179		6.72	1	11385	16759847		AMPLICON	GENOMIC	PCR
DRX318741	DRR329737	Ion Torrent PGM sequencing of SSUB019873 : 16S amplicon analysis of oral microbiome FH709	oral	human oral metagenome	Sequel II	KYUSHU	DRP007969	Characteristics of oral microbiota in mothers and infants	DRS214178		4.85	1	8057	11842741		AMPLICON	GENOMIC	PCR
DRX318740	DRR329736	Ion Torrent PGM sequencing of SSUB019873 : 16S amplicon analysis of oral microbiome FH708	oral	human oral metagenome	Sequel II	KYUSHU	DRP007969	Characteristics of oral microbiota in mothers and infants	DRS214177		4.57	1	7675	11289814		AMPLICON	GENOMIC	PCR
DRX318739	DRR329735	Ion Torrent PGM sequencing of SSUB019873 : 16S amplicon analysis of oral microbiome FH707	oral	human oral metagenome	Sequel II	KYUSHU	DRP007969	Characteristics of oral microbiota in mothers and infants	DRS214176		6.17	1	10542	15500982		AMPLICON	GENOMIC	PCR
DRX318738	DRR329734	Ion Torrent PGM sequencing of SSUB019873 : 16S amplicon analysis of oral microbiome FH706	oral	human oral metagenome	Sequel II	KYUSHU	DRP007969	Characteristics of oral microbiota in mothers and infants	DRS214175		5.14	1	8634	12709900		AMPLICON	GENOMIC	PCR
DRX318737	DRR329733	Ion Torrent PGM sequencing of SSUB019873 : 16S amplicon analysis of oral microbiome FH705	oral	human oral metagenome	Sequel II	KYUSHU	DRP007969	Characteristics of oral microbiota in mothers and infants	DRS214174		4.48	1	7527	11065815		AMPLICON	GENOMIC	PCR
DRX318656	DRR329652	Ion Torrent PGM sequencing of SSUB019873 : 16S amplicon analysis of oral microbiome FH624	oral	human oral metagenome	Sequel II	KYUSHU	DRP007969	Characteristics of oral microbiota in mothers and infants	DRS213665		4.36	1	7391	10869952		AMPLICON	GENOMIC	PCR
DRX318655	DRR329651	Ion Torrent PGM sequencing of SSUB019873 : 16S amplicon analysis of oral microbiome FH623	oral	human oral metagenome	Sequel II	KYUSHU	DRP007969	Characteristics of oral microbiota in mothers and infants	DRS213664		4.84	1	8210	12062929		AMPLICON	GENOMIC	PCR
DRX318654	DRR329650	Ion Torrent PGM sequencing of SSUB019873 : 16S amplicon analysis of oral microbiome FH622	oral	human oral metagenome	Sequel II	KYUSHU	DRP007969	Characteristics of oral microbiota in mothers and infants	DRS213663		4.05	1	6776	9972241		AMPLICON	GENOMIC	PCR
DRX318653	DRR329649	Ion Torrent PGM sequencing of SSUB019873 : 16S amplicon analysis of oral microbiome FH621	oral	human oral metagenome	Sequel II	KYUSHU	DRP007969	Characteristics of oral microbiota in mothers and infants	DRS213662		3.78	1	6272	9225421		AMPLICON	GENOMIC	PCR
DRX318652	DRR329648	Ion Torrent PGM sequencing of SSUB019873 : 16S amplicon analysis of oral microbiome FH620	oral	human oral metagenome	Sequel II	KYUSHU	DRP007969	Characteristics of oral microbiota in mothers and infants	DRS213661		4.74	1	7994	11759183		AMPLICON	GENOMIC	PCR
DRX318651	DRR329647	Ion Torrent PGM sequencing of SSUB019873 : 16S amplicon analysis of oral microbiome FH619	oral	human oral metagenome	Sequel II	KYUSHU	DRP007969	Characteristics of oral microbiota in mothers and infants	DRS213660		3.47	1	5887	8664422		AMPLICON	GENOMIC	PCR
DRX318650	DRR329646	Ion Torrent PGM sequencing of SSUB019873 : 16S amplicon analysis of oral microbiome FH618	oral	human oral metagenome	Sequel II	KYUSHU	DRP007969	Characteristics of oral microbiota in mothers and infants	DRS213659		5.8	1	9856	14479006		AMPLICON	GENOMIC	PCR
DRX318649	DRR329645	Ion Torrent PGM sequencing of SSUB019873 : 16S amplicon analysis of oral microbiome FH617	oral	human oral metagenome	Sequel II	KYUSHU	DRP007969	Characteristics of oral microbiota in mothers and infants	DRS213658		5.14	1	8685	12763485		AMPLICON	GENOMIC	PCR
DRX318648	DRR329644	Ion Torrent PGM sequencing of SSUB019873 : 16S amplicon analysis of oral microbiome FH616	oral	human oral metagenome	Sequel II	KYUSHU	DRP007969	Characteristics of oral microbiota in mothers and infants	DRS214143		8.95	1	15602	22882194		AMPLICON	GENOMIC	PCR
DRX318647	DRR329643	Ion Torrent PGM sequencing of SSUB019873 : 16S amplicon analysis of oral microbiome FH615	oral	human oral metagenome	Sequel II	KYUSHU	DRP007969	Characteristics of oral microbiota in mothers and infants	DRS214142		6.53	1	10991	16144421		AMPLICON	GENOMIC	PCR
DRX318646	DRR329642	Ion Torrent PGM sequencing of SSUB019873 : 16S amplicon analysis of oral microbiome FH614	oral	human oral metagenome	Sequel II	KYUSHU	DRP007969	Characteristics of oral microbiota in mothers and infants	DRS214141		3.47	1	5881	8655037		AMPLICON	GENOMIC	PCR
DRX318645	DRR329641	Ion Torrent PGM sequencing of SSUB019873 : 16S amplicon analysis of oral microbiome FH613	oral	human oral metagenome	Sequel II	KYUSHU	DRP007969	Characteristics of oral microbiota in mothers and infants	DRS214140		4.07	1	6935	10196121		AMPLICON	GENOMIC	PCR
DRX318644	DRR329640	Ion Torrent PGM sequencing of SSUB019873 : 16S amplicon analysis of oral microbiome FH612	oral	human oral metagenome	Sequel II	KYUSHU	DRP007969	Characteristics of oral microbiota in mothers and infants	DRS214139		7.21	1	12193	17948178		AMPLICON	GENOMIC	PCR
DRX318643	DRR329639	Ion Torrent PGM sequencing of SSUB019873 : 16S amplicon analysis of oral microbiome FH611	oral	human oral metagenome	Sequel II	KYUSHU	DRP007969	Characteristics of oral microbiota in mothers and infants	DRS214138		4.11	1	6816	10023313		AMPLICON	GENOMIC	PCR
DRX318642	DRR329638	Ion Torrent PGM sequencing of SSUB019873 : 16S amplicon analysis of oral microbiome FH610	oral	human oral metagenome	Sequel II	KYUSHU	DRP007969	Characteristics of oral microbiota in mothers and infants	DRS214137		3.56	1	5921	8706679		AMPLICON	GENOMIC	PCR
DRX318641	DRR329637	Ion Torrent PGM sequencing of SSUB019873 : 16S amplicon analysis of oral microbiome FH609	oral	human oral metagenome	Sequel II	KYUSHU	DRP007969	Characteristics of oral microbiota in mothers and infants	DRS214136		5.92	1	10032	14767263		AMPLICON	GENOMIC	PCR
DRX318624	DRR329620	Ion Torrent PGM sequencing of SSUB019873 : 16S amplicon analysis of oral microbiome FH592	oral	human oral metagenome	Sequel II	KYUSHU	DRP007969	Characteristics of oral microbiota in mothers and infants	DRS214119		5.7	1	9634	14179215		AMPLICON	GENOMIC	PCR
DRX318623	DRR329619	Ion Torrent PGM sequencing of SSUB019873 : 16S amplicon analysis of oral microbiome FH591	oral	human oral metagenome	Sequel II	KYUSHU	DRP007969	Characteristics of oral microbiota in mothers and infants	DRS214118		8.28	1	14425	21206629		AMPLICON	GENOMIC	PCR
DRX318622	DRR329618	Ion Torrent PGM sequencing of SSUB019873 : 16S amplicon analysis of oral microbiome FH590	oral	human oral metagenome	Sequel II	KYUSHU	DRP007969	Characteristics of oral microbiota in mothers and infants	DRS214117		5.74	1	10186	14965880		AMPLICON	GENOMIC	PCR
DRX318621	DRR329617	Ion Torrent PGM sequencing of SSUB019873 : 16S amplicon analysis of oral microbiome FH589	oral	human oral metagenome	Sequel II	KYUSHU	DRP007969	Characteristics of oral microbiota in mothers and infants	DRS214116		7.61	1	13272	19511643		AMPLICON	GENOMIC	PCR
DRX318620	DRR329616	Ion Torrent PGM sequencing of SSUB019873 : 16S amplicon analysis of oral microbiome FH588	oral	human oral metagenome	Sequel II	KYUSHU	DRP007969	Characteristics of oral microbiota in mothers and infants	DRS214115		5.26	1	8964	13198326		AMPLICON	GENOMIC	PCR
DRX318619	DRR329615	Ion Torrent PGM sequencing of SSUB019873 : 16S amplicon analysis of oral microbiome FH587	oral	human oral metagenome	Sequel II	KYUSHU	DRP007969	Characteristics of oral microbiota in mothers and infants	DRS214114		8.11	1	13970	20556175		AMPLICON	GENOMIC	PCR
DRX318618	DRR329614	Ion Torrent PGM sequencing of SSUB019873 : 16S amplicon analysis of oral microbiome FH586	oral	human oral metagenome	Sequel II	KYUSHU	DRP007969	Characteristics of oral microbiota in mothers and infants	DRS214113		7.78	1	13439	19759936		AMPLICON	GENOMIC	PCR
DRX318617	DRR329613	Ion Torrent PGM sequencing of SSUB019873 : 16S amplicon analysis of oral microbiome FH585	oral	human oral metagenome	Sequel II	KYUSHU	DRP007969	Characteristics of oral microbiota in mothers and infants	DRS214112		8.83	1	15146	22336384		AMPLICON	GENOMIC	PCR
DRX318616	DRR329612	Ion Torrent PGM sequencing of SSUB019873 : 16S amplicon analysis of oral microbiome FH584	oral	human oral metagenome	Sequel II	KYUSHU	DRP007969	Characteristics of oral microbiota in mothers and infants	DRS214111		6.33	1	10688	15727415		AMPLICON	GENOMIC	PCR
DRX318615	DRR329611	Ion Torrent PGM sequencing of SSUB019873 : 16S amplicon analysis of oral microbiome FH583	oral	human oral metagenome	Sequel II	KYUSHU	DRP007969	Characteristics of oral microbiota in mothers and infants	DRS214110		7.61	1	13267	19510853		AMPLICON	GENOMIC	PCR
DRX318614	DRR329610	Ion Torrent PGM sequencing of SSUB019873 : 16S amplicon analysis of oral microbiome FH582	oral	human oral metagenome	Sequel II	KYUSHU	DRP007969	Characteristics of oral microbiota in mothers and infants	DRS214109		5.66	1	9714	14284136		AMPLICON	GENOMIC	PCR
DRX318613	DRR329609	Ion Torrent PGM sequencing of SSUB019873 : 16S amplicon analysis of oral microbiome FH581	oral	human oral metagenome	Sequel II	KYUSHU	DRP007969	Characteristics of oral microbiota in mothers and infants	DRS214108		6.77	1	11663	17170391		AMPLICON	GENOMIC	PCR
DRX318612	DRR329608	Ion Torrent PGM sequencing of SSUB019873 : 16S amplicon analysis of oral microbiome FH580	oral	human oral metagenome	Sequel II	KYUSHU	DRP007969	Characteristics of oral microbiota in mothers and infants	DRS214107		7.98	1	13833	20312546		AMPLICON	GENOMIC	PCR
DRX318611	DRR329607	Ion Torrent PGM sequencing of SSUB019873 : 16S amplicon analysis of oral microbiome FH579	oral	human oral metagenome	Sequel II	KYUSHU	DRP007969	Characteristics of oral microbiota in mothers and infants	DRS214106		8.35	1	14422	21204509		AMPLICON	GENOMIC	PCR
DRX318610	DRR329606	Ion Torrent PGM sequencing of SSUB019873 : 16S amplicon analysis of oral microbiome FH578	oral	human oral metagenome	Sequel II	KYUSHU	DRP007969	Characteristics of oral microbiota in mothers and infants	DRS214105		5.7	1	9818	14402020		AMPLICON	GENOMIC	PCR
DRX318609	DRR329605	Ion Torrent PGM sequencing of SSUB019873 : 16S amplicon analysis of oral microbiome FH577	oral	human oral metagenome	Sequel II	KYUSHU	DRP007969	Characteristics of oral microbiota in mothers and infants	DRS214104		5.57	1	9473	13966408		AMPLICON	GENOMIC	PCR
DRX318576	DRR329572	Ion Torrent PGM sequencing of SSUB019873 : 16S amplicon analysis of oral microbiome FH544	oral	human oral metagenome	Sequel II	KYUSHU	DRP007969	Characteristics of oral microbiota in mothers and infants	DRS214071		4.99	1	8590	12642644		AMPLICON	GENOMIC	PCR
DRX318575	DRR329571	Ion Torrent PGM sequencing of SSUB019873 : 16S amplicon analysis of oral microbiome FH543	oral	human oral metagenome	Sequel II	KYUSHU	DRP007969	Characteristics of oral microbiota in mothers and infants	DRS214070		3.14	1	5379	7897395		AMPLICON	GENOMIC	PCR
DRX318574	DRR329570	Ion Torrent PGM sequencing of SSUB019873 : 16S amplicon analysis of oral microbiome FH542	oral	human oral metagenome	Sequel II	KYUSHU	DRP007969	Characteristics of oral microbiota in mothers and infants	DRS214069		6.41	1	10939	16118452		AMPLICON	GENOMIC	PCR
DRX318573	DRR329569	Ion Torrent PGM sequencing of SSUB019873 : 16S amplicon analysis of oral microbiome FH541	oral	human oral metagenome	Sequel II	KYUSHU	DRP007969	Characteristics of oral microbiota in mothers and infants	DRS214068		5.13	1	8885	13058297		AMPLICON	GENOMIC	PCR
DRX318572	DRR329568	Ion Torrent PGM sequencing of SSUB019873 : 16S amplicon analysis of oral microbiome FH540	oral	human oral metagenome	Sequel II	KYUSHU	DRP007969	Characteristics of oral microbiota in mothers and infants	DRS214067		5.75	1	9887	14553514		AMPLICON	GENOMIC	PCR
DRX318571	DRR329567	Ion Torrent PGM sequencing of SSUB019873 : 16S amplicon analysis of oral microbiome FH539	oral	human oral metagenome	Sequel II	KYUSHU	DRP007969	Characteristics of oral microbiota in mothers and infants	DRS214066		6.36	1	10963	16124154		AMPLICON	GENOMIC	PCR
DRX318570	DRR329566	Ion Torrent PGM sequencing of SSUB019873 : 16S amplicon analysis of oral microbiome FH538	oral	human oral metagenome	Sequel II	KYUSHU	DRP007969	Characteristics of oral microbiota in mothers and infants	DRS214065		5.8	1	10218	15021718		AMPLICON	GENOMIC	PCR
DRX318569	DRR329565	Ion Torrent PGM sequencing of SSUB019873 : 16S amplicon analysis of oral microbiome FH537	oral	human oral metagenome	Sequel II	KYUSHU	DRP007969	Characteristics of oral microbiota in mothers and infants	DRS214064		4.3	1	7320	10760956		AMPLICON	GENOMIC	PCR
DRX318568	DRR329564	Ion Torrent PGM sequencing of SSUB019873 : 16S amplicon analysis of oral microbiome FH536	oral	human oral metagenome	Sequel II	KYUSHU	DRP007969	Characteristics of oral microbiota in mothers and infants	DRS214063		4.12	1	7059	10388271		AMPLICON	GENOMIC	PCR
DRX318567	DRR329563	Ion Torrent PGM sequencing of SSUB019873 : 16S amplicon analysis of oral microbiome FH535	oral	human oral metagenome	Sequel II	KYUSHU	DRP007969	Characteristics of oral microbiota in mothers and infants	DRS214062		5.45	1	9410	13842740		AMPLICON	GENOMIC	PCR
DRX318566	DRR329562	Ion Torrent PGM sequencing of SSUB019873 : 16S amplicon analysis of oral microbiome FH534	oral	human oral metagenome	Sequel II	KYUSHU	DRP007969	Characteristics of oral microbiota in mothers and infants	DRS214061		5.09	1	8914	13098554		AMPLICON	GENOMIC	PCR
DRX318565	DRR329561	Ion Torrent PGM sequencing of SSUB019873 : 16S amplicon analysis of oral microbiome FH533	oral	human oral metagenome	Sequel II	KYUSHU	DRP007969	Characteristics of oral microbiota in mothers and infants	DRS214060		4.65	1	8065	11862069		AMPLICON	GENOMIC	PCR
DRX318564	DRR329560	Ion Torrent PGM sequencing of SSUB019873 : 16S amplicon analysis of oral microbiome FH532	oral	human oral metagenome	Sequel II	KYUSHU	DRP007969	Characteristics of oral microbiota in mothers and infants	DRS214059		4.38	1	7655	11246301		AMPLICON	GENOMIC	PCR
DRX318563	DRR329559	Ion Torrent PGM sequencing of SSUB019873 : 16S amplicon analysis of oral microbiome FH531	oral	human oral metagenome	Sequel II	KYUSHU	DRP007969	Characteristics of oral microbiota in mothers and infants	DRS214058		8.12	1	14212	20905454		AMPLICON	GENOMIC	PCR
DRX318562	DRR329558	Ion Torrent PGM sequencing of SSUB019873 : 16S amplicon analysis of oral microbiome FH530	oral	human oral metagenome	Sequel II	KYUSHU	DRP007969	Characteristics of oral microbiota in mothers and infants	DRS214057		6.02	1	10275	15148141		AMPLICON	GENOMIC	PCR
DRX318561	DRR329557	Ion Torrent PGM sequencing of SSUB019873 : 16S amplicon analysis of oral microbiome FH529	oral	human oral metagenome	Sequel II	KYUSHU	DRP007969	Characteristics of oral microbiota in mothers and infants	DRS214056		5.24	1	9074	13352203		AMPLICON	GENOMIC	PCR
DRX318464	DRR329460	Ion Torrent PGM sequencing of SSUB019873 : 16S amplicon analysis of oral microbiome FH432	oral	human oral metagenome	Sequel II	KYUSHU	DRP007969	Characteristics of oral microbiota in mothers and infants	DRS214017		4.71	1	8927	13135072		AMPLICON	GENOMIC	PCR
DRX318463	DRR329459	Ion Torrent PGM sequencing of SSUB019873 : 16S amplicon analysis of oral microbiome FH431	oral	human oral metagenome	Sequel II	KYUSHU	DRP007969	Characteristics of oral microbiota in mothers and infants	DRS214016		4.99	1	8583	12632917		AMPLICON	GENOMIC	PCR
DRX318462	DRR329458	Ion Torrent PGM sequencing of SSUB019873 : 16S amplicon analysis of oral microbiome FH430	oral	human oral metagenome	Sequel II	KYUSHU	DRP007969	Characteristics of oral microbiota in mothers and infants	DRS214015		5.23	1	9047	13318486		AMPLICON	GENOMIC	PCR
DRX318461	DRR329457	Ion Torrent PGM sequencing of SSUB019873 : 16S amplicon analysis of oral microbiome FH429	oral	human oral metagenome	Sequel II	KYUSHU	DRP007969	Characteristics of oral microbiota in mothers and infants	DRS214014		5.87	1	10183	14989395		AMPLICON	GENOMIC	PCR
DRX318460	DRR329456	Ion Torrent PGM sequencing of SSUB019873 : 16S amplicon analysis of oral microbiome FH428	oral	human oral metagenome	Sequel II	KYUSHU	DRP007969	Characteristics of oral microbiota in mothers and infants	DRS214013		5.51	1	9502	13968238		AMPLICON	GENOMIC	PCR
DRX318459	DRR329455	Ion Torrent PGM sequencing of SSUB019873 : 16S amplicon analysis of oral microbiome FH427	oral	human oral metagenome	Sequel II	KYUSHU	DRP007969	Characteristics of oral microbiota in mothers and infants	DRS214012		4.05	1	7128	10498204		AMPLICON	GENOMIC	PCR
DRX318458	DRR329454	Ion Torrent PGM sequencing of SSUB019873 : 16S amplicon analysis of oral microbiome FH426	oral	human oral metagenome	Sequel II	KYUSHU	DRP007969	Characteristics of oral microbiota in mothers and infants	DRS214011		4.78	1	8173	12025671		AMPLICON	GENOMIC	PCR
DRX318457	DRR329453	Ion Torrent PGM sequencing of SSUB019873 : 16S amplicon analysis of oral microbiome FH425	oral	human oral metagenome	Sequel II	KYUSHU	DRP007969	Characteristics of oral microbiota in mothers and infants	DRS214010		4.49	1	7744	11386305		AMPLICON	GENOMIC	PCR
DRX318456	DRR329452	Ion Torrent PGM sequencing of SSUB019873 : 16S amplicon analysis of oral microbiome FH424	oral	human oral metagenome	Sequel II	KYUSHU	DRP007969	Characteristics of oral microbiota in mothers and infants	DRS214009		4.29	1	7403	10900565		AMPLICON	GENOMIC	PCR
DRX318455	DRR329451	Ion Torrent PGM sequencing of SSUB019873 : 16S amplicon analysis of oral microbiome FH423	oral	human oral metagenome	Sequel II	KYUSHU	DRP007969	Characteristics of oral microbiota in mothers and infants	DRS214008		4.01	1	7018	10326233		AMPLICON	GENOMIC	PCR
DRX318454	DRR329450	Ion Torrent PGM sequencing of SSUB019873 : 16S amplicon analysis of oral microbiome FH422	oral	human oral metagenome	Sequel II	KYUSHU	DRP007969	Characteristics of oral microbiota in mothers and infants	DRS214007		3.32	1	5701	8376183		AMPLICON	GENOMIC	PCR
DRX318453	DRR329449	Ion Torrent PGM sequencing of SSUB019873 : 16S amplicon analysis of oral microbiome FH421	oral	human oral metagenome	Sequel II	KYUSHU	DRP007969	Characteristics of oral microbiota in mothers and infants	DRS214006		6.33	1	11438	16819495		AMPLICON	GENOMIC	PCR
DRX318452	DRR329448	Ion Torrent PGM sequencing of SSUB019873 : 16S amplicon analysis of oral microbiome FH420	oral	human oral metagenome	Sequel II	KYUSHU	DRP007969	Characteristics of oral microbiota in mothers and infants	DRS214005		5.41	1	9293	13672146		AMPLICON	GENOMIC	PCR
DRX318451	DRR329447	Ion Torrent PGM sequencing of SSUB019873 : 16S amplicon analysis of oral microbiome FH419	oral	human oral metagenome	Sequel II	KYUSHU	DRP007969	Characteristics of oral microbiota in mothers and infants	DRS214004		3.03	1	5104	7514131		AMPLICON	GENOMIC	PCR
DRX318450	DRR329446	Ion Torrent PGM sequencing of SSUB019873 : 16S amplicon analysis of oral microbiome FH418	oral	human oral metagenome	Sequel II	KYUSHU	DRP007969	Characteristics of oral microbiota in mothers and infants	DRS214003		3.99	1	6790	9997930		AMPLICON	GENOMIC	PCR
DRX318449	DRR329445	Ion Torrent PGM sequencing of SSUB019873 : 16S amplicon analysis of oral microbiome FH417	oral	human oral metagenome	Sequel II	KYUSHU	DRP007969	Characteristics of oral microbiota in mothers and infants	DRS214002		3.07	1	5259	7752666		AMPLICON	GENOMIC	PCR
DRX318880	DRR329876	Ion Torrent PGM sequencing of SSUB019873 : 16S amplicon analysis of oral microbiome FH848	oral	human oral metagenome	Sequel II	KYUSHU	DRP007969	Characteristics of oral microbiota in mothers and infants	DRS214259		4.27	1	7092	10442944		AMPLICON	GENOMIC	PCR
DRX318879	DRR329875	Ion Torrent PGM sequencing of SSUB019873 : 16S amplicon analysis of oral microbiome FH847	oral	human oral metagenome	Sequel II	KYUSHU	DRP007969	Characteristics of oral microbiota in mothers and infants	DRS214258		7.08	1	12085	17778938		AMPLICON	GENOMIC	PCR
DRX318878	DRR329874	Ion Torrent PGM sequencing of SSUB019873 : 16S amplicon analysis of oral microbiome FH846	oral	human oral metagenome	Sequel II	KYUSHU	DRP007969	Characteristics of oral microbiota in mothers and infants	DRS214257		5.74	1	9654	14222230		AMPLICON	GENOMIC	PCR
DRX318877	DRR329873	Ion Torrent PGM sequencing of SSUB019873 : 16S amplicon analysis of oral microbiome FH845	oral	human oral metagenome	Sequel II	KYUSHU	DRP007969	Characteristics of oral microbiota in mothers and infants	DRS214256		5.59	1	9536	14027865		AMPLICON	GENOMIC	PCR
DRX318876	DRR329872	Ion Torrent PGM sequencing of SSUB019873 : 16S amplicon analysis of oral microbiome FH844	oral	human oral metagenome	Sequel II	KYUSHU	DRP007969	Characteristics of oral microbiota in mothers and infants	DRS214255		3.81	1	6340	9327964		AMPLICON	GENOMIC	PCR
DRX318875	DRR329871	Ion Torrent PGM sequencing of SSUB019873 : 16S amplicon analysis of oral microbiome FH843	oral	human oral metagenome	Sequel II	KYUSHU	DRP007969	Characteristics of oral microbiota in mothers and infants	DRS214254		4.78	1	8013	11759608		AMPLICON	GENOMIC	PCR
DRX318874	DRR329870	Ion Torrent PGM sequencing of SSUB019873 : 16S amplicon analysis of oral microbiome FH842	oral	human oral metagenome	Sequel II	KYUSHU	DRP007969	Characteristics of oral microbiota in mothers and infants	DRS214253		4.82	1	8154	11972519		AMPLICON	GENOMIC	PCR
DRX318873	DRR329869	Ion Torrent PGM sequencing of SSUB019873 : 16S amplicon analysis of oral microbiome FH841	oral	human oral metagenome	Sequel II	KYUSHU	DRP007969	Characteristics of oral microbiota in mothers and infants	DRS214252		5.89	1	9989	14681892		AMPLICON	GENOMIC	PCR
DRX318872	DRR329868	Ion Torrent PGM sequencing of SSUB019873 : 16S amplicon analysis of oral microbiome FH840	oral	human oral metagenome	Sequel II	KYUSHU	DRP007969	Characteristics of oral microbiota in mothers and infants	DRS214251		5.4	1	9157	13430498		AMPLICON	GENOMIC	PCR
DRX318871	DRR329867	Ion Torrent PGM sequencing of SSUB019873 : 16S amplicon analysis of oral microbiome FH839	oral	human oral metagenome	Sequel II	KYUSHU	DRP007969	Characteristics of oral microbiota in mothers and infants	DRS214250		5.49	1	9183	13536316		AMPLICON	GENOMIC	PCR
DRX318870	DRR329866	Ion Torrent PGM sequencing of SSUB019873 : 16S amplicon analysis of oral microbiome FH838	oral	human oral metagenome	Sequel II	KYUSHU	DRP007969	Characteristics of oral microbiota in mothers and infants	DRS214249		7.76	1	13177	19360716		AMPLICON	GENOMIC	PCR
DRX318869	DRR329865	Ion Torrent PGM sequencing of SSUB019873 : 16S amplicon analysis of oral microbiome FH837	oral	human oral metagenome	Sequel II	KYUSHU	DRP007969	Characteristics of oral microbiota in mothers and infants	DRS214248		5.57	1	9253	13642442		AMPLICON	GENOMIC	PCR
DRX318868	DRR329864	Ion Torrent PGM sequencing of SSUB019873 : 16S amplicon analysis of oral microbiome FH836	oral	human oral metagenome	Sequel II	KYUSHU	DRP007969	Characteristics of oral microbiota in mothers and infants	DRS214247		4	1	6709	9864899		AMPLICON	GENOMIC	PCR
DRX318867	DRR329863	Ion Torrent PGM sequencing of SSUB019873 : 16S amplicon analysis of oral microbiome FH835	oral	human oral metagenome	Sequel II	KYUSHU	DRP007969	Characteristics of oral microbiota in mothers and infants	DRS214246		5.05	1	8474	12465912		AMPLICON	GENOMIC	PCR
DRX318866	DRR329862	Ion Torrent PGM sequencing of SSUB019873 : 16S amplicon analysis of oral microbiome FH834	oral	human oral metagenome	Sequel II	KYUSHU	DRP007969	Characteristics of oral microbiota in mothers and infants	DRS214245		3.24	1	5390	7945729		AMPLICON	GENOMIC	PCR
DRX318865	DRR329861	Ion Torrent PGM sequencing of SSUB019873 : 16S amplicon analysis of oral microbiome FH833	oral	human oral metagenome	Sequel II	KYUSHU	DRP007969	Characteristics of oral microbiota in mothers and infants	DRS214244		4.52	1	7549	11113635		AMPLICON	GENOMIC	PCR
DRX318848	DRR329844	Ion Torrent PGM sequencing of SSUB019873 : 16S amplicon analysis of oral microbiome FH816	oral	human oral metagenome	Sequel II	KYUSHU	DRP007969	Characteristics of oral microbiota in mothers and infants	DRS214227		6.31	1	10849	15946947		AMPLICON	GENOMIC	PCR
DRX318847	DRR329843	Ion Torrent PGM sequencing of SSUB019873 : 16S amplicon analysis of oral microbiome FH815	oral	human oral metagenome	Sequel II	KYUSHU	DRP007969	Characteristics of oral microbiota in mothers and infants	DRS214226		7.17	1	12664	18625856		AMPLICON	GENOMIC	PCR
DRX318846	DRR329842	Ion Torrent PGM sequencing of SSUB019873 : 16S amplicon analysis of oral microbiome FH814	oral	human oral metagenome	Sequel II	KYUSHU	DRP007969	Characteristics of oral microbiota in mothers and infants	DRS214225		4.34	1	7168	10567800		AMPLICON	GENOMIC	PCR
DRX318845	DRR329841	Ion Torrent PGM sequencing of SSUB019873 : 16S amplicon analysis of oral microbiome FH813	oral	human oral metagenome	Sequel II	KYUSHU	DRP007969	Characteristics of oral microbiota in mothers and infants	DRS214224		6.12	1	10276	15136573		AMPLICON	GENOMIC	PCR
DRX318844	DRR329840	Ion Torrent PGM sequencing of SSUB019873 : 16S amplicon analysis of oral microbiome FH812	oral	human oral metagenome	Sequel II	KYUSHU	DRP007969	Characteristics of oral microbiota in mothers and infants	DRS214223		6.21	1	10599	15574413		AMPLICON	GENOMIC	PCR
DRX318843	DRR329839	Ion Torrent PGM sequencing of SSUB019873 : 16S amplicon analysis of oral microbiome FH811	oral	human oral metagenome	Sequel II	KYUSHU	DRP007969	Characteristics of oral microbiota in mothers and infants	DRS214222		3.55	1	5973	8772136		AMPLICON	GENOMIC	PCR
DRX318842	DRR329838	Ion Torrent PGM sequencing of SSUB019873 : 16S amplicon analysis of oral microbiome FH810	oral	human oral metagenome	Sequel II	KYUSHU	DRP007969	Characteristics of oral microbiota in mothers and infants	DRS214221		5.18	1	8769	12896433		AMPLICON	GENOMIC	PCR
DRX318841	DRR329837	Ion Torrent PGM sequencing of SSUB019873 : 16S amplicon analysis of oral microbiome FH809	oral	human oral metagenome	Sequel II	KYUSHU	DRP007969	Characteristics of oral microbiota in mothers and infants	DRS214220		6.51	1	10991	16176982		AMPLICON	GENOMIC	PCR
DRX318840	DRR329836	Ion Torrent PGM sequencing of SSUB019873 : 16S amplicon analysis of oral microbiome FH808	oral	human oral metagenome	Sequel II	KYUSHU	DRP007969	Characteristics of oral microbiota in mothers and infants	DRS214219		6.86	1	11658	17140790		AMPLICON	GENOMIC	PCR
DRX318839	DRR329835	Ion Torrent PGM sequencing of SSUB019873 : 16S amplicon analysis of oral microbiome FH807	oral	human oral metagenome	Sequel II	KYUSHU	DRP007969	Characteristics of oral microbiota in mothers and infants	DRS214218		8.02	1	13764	20227617		AMPLICON	GENOMIC	PCR
DRX318838	DRR329834	Ion Torrent PGM sequencing of SSUB019873 : 16S amplicon analysis of oral microbiome FH806	oral	human oral metagenome	Sequel II	KYUSHU	DRP007969	Characteristics of oral microbiota in mothers and infants	DRS214217		5.96	1	10090	14823347		AMPLICON	GENOMIC	PCR
DRX318837	DRR329833	Ion Torrent PGM sequencing of SSUB019873 : 16S amplicon analysis of oral microbiome FH805	oral	human oral metagenome	Sequel II	KYUSHU	DRP007969	Characteristics of oral microbiota in mothers and infants	DRS214216		5.32	1	8932	13137569		AMPLICON	GENOMIC	PCR
DRX318836	DRR329832	Ion Torrent PGM sequencing of SSUB019873 : 16S amplicon analysis of oral microbiome FH804	oral	human oral metagenome	Sequel II	KYUSHU	DRP007969	Characteristics of oral microbiota in mothers and infants	DRS214215		4.69	1	7886	11585417		AMPLICON	GENOMIC	PCR
DRX318835	DRR329831	Ion Torrent PGM sequencing of SSUB019873 : 16S amplicon analysis of oral microbiome FH803	oral	human oral metagenome	Sequel II	KYUSHU	DRP007969	Characteristics of oral microbiota in mothers and infants	DRS214214		5.39	1	8983	13221205		AMPLICON	GENOMIC	PCR
DRX318834	DRR329830	Ion Torrent PGM sequencing of SSUB019873 : 16S amplicon analysis of oral microbiome FH802	oral	human oral metagenome	Sequel II	KYUSHU	DRP007969	Characteristics of oral microbiota in mothers and infants	DRS214213		3.31	1	5469	8054818		AMPLICON	GENOMIC	PCR
DRX318833	DRR329829	Ion Torrent PGM sequencing of SSUB019873 : 16S amplicon analysis of oral microbiome FH801	oral	human oral metagenome	Sequel II	KYUSHU	DRP007969	Characteristics of oral microbiota in mothers and infants	DRS214212		5.99	1	9927	14606101		AMPLICON	GENOMIC	PCR
DRX318800	DRR329796	Ion Torrent PGM sequencing of SSUB019873 : 16S amplicon analysis of oral microbiome FH768	oral	human oral metagenome	Sequel II	KYUSHU	DRP007969	Characteristics of oral microbiota in mothers and infants	DRS213751		3.95	1	6596	9702372		AMPLICON	GENOMIC	PCR
DRX318799	DRR329795	Ion Torrent PGM sequencing of SSUB019873 : 16S amplicon analysis of oral microbiome FH767	oral	human oral metagenome	Sequel II	KYUSHU	DRP007969	Characteristics of oral microbiota in mothers and infants	DRS213750		4.59	1	7614	11212702		AMPLICON	GENOMIC	PCR
DRX318798	DRR329794	Ion Torrent PGM sequencing of SSUB019873 : 16S amplicon analysis of oral microbiome FH766	oral	human oral metagenome	Sequel II	KYUSHU	DRP007969	Characteristics of oral microbiota in mothers and infants	DRS213749		3.6	1	5927	8727245		AMPLICON	GENOMIC	PCR
DRX318797	DRR329793	Ion Torrent PGM sequencing of SSUB019873 : 16S amplicon analysis of oral microbiome FH765	oral	human oral metagenome	Sequel II	KYUSHU	DRP007969	Characteristics of oral microbiota in mothers and infants	DRS213748		6.27	1	10682	15734216		AMPLICON	GENOMIC	PCR
DRX318796	DRR329792	Ion Torrent PGM sequencing of SSUB019873 : 16S amplicon analysis of oral microbiome FH764	oral	human oral metagenome	Sequel II	KYUSHU	DRP007969	Characteristics of oral microbiota in mothers and infants	DRS213747		4.28	1	7249	10650853		AMPLICON	GENOMIC	PCR
DRX318795	DRR329791	Ion Torrent PGM sequencing of SSUB019873 : 16S amplicon analysis of oral microbiome FH763	oral	human oral metagenome	Sequel II	KYUSHU	DRP007969	Characteristics of oral microbiota in mothers and infants	DRS213746		4.98	1	8232	12111163		AMPLICON	GENOMIC	PCR
DRX318794	DRR329790	Ion Torrent PGM sequencing of SSUB019873 : 16S amplicon analysis of oral microbiome FH762	oral	human oral metagenome	Sequel II	KYUSHU	DRP007969	Characteristics of oral microbiota in mothers and infants	DRS213745		5.7	1	9757	14347956		AMPLICON	GENOMIC	PCR
DRX318793	DRR329789	Ion Torrent PGM sequencing of SSUB019873 : 16S amplicon analysis of oral microbiome FH761	oral	human oral metagenome	Sequel II	KYUSHU	DRP007969	Characteristics of oral microbiota in mothers and infants	DRS213744		5.07	1	8468	12462926		AMPLICON	GENOMIC	PCR
DRX318792	DRR329788	Ion Torrent PGM sequencing of SSUB019873 : 16S amplicon analysis of oral microbiome FH760	oral	human oral metagenome	Sequel II	KYUSHU	DRP007969	Characteristics of oral microbiota in mothers and infants	DRS213743		5.65	1	9431	13871255		AMPLICON	GENOMIC	PCR
DRX318791	DRR329787	Ion Torrent PGM sequencing of SSUB019873 : 16S amplicon analysis of oral microbiome FH759	oral	human oral metagenome	Sequel II	KYUSHU	DRP007969	Characteristics of oral microbiota in mothers and infants	DRS213742		5.96	1	10226	15015672		AMPLICON	GENOMIC	PCR
DRX318790	DRR329786	Ion Torrent PGM sequencing of SSUB019873 : 16S amplicon analysis of oral microbiome FH758	oral	human oral metagenome	Sequel II	KYUSHU	DRP007969	Characteristics of oral microbiota in mothers and infants	DRS213741		5.62	1	9464	13932455		AMPLICON	GENOMIC	PCR
DRX318789	DRR329785	Ion Torrent PGM sequencing of SSUB019873 : 16S amplicon analysis of oral microbiome FH757	oral	human oral metagenome	Sequel II	KYUSHU	DRP007969	Characteristics of oral microbiota in mothers and infants	DRS213740		4.74	1	8031	11819295		AMPLICON	GENOMIC	PCR
DRX318788	DRR329784	Ion Torrent PGM sequencing of SSUB019873 : 16S amplicon analysis of oral microbiome FH756	oral	human oral metagenome	Sequel II	KYUSHU	DRP007969	Characteristics of oral microbiota in mothers and infants	DRS213739		6.87	1	11519	16962046		AMPLICON	GENOMIC	PCR
DRX318787	DRR329783	Ion Torrent PGM sequencing of SSUB019873 : 16S amplicon analysis of oral microbiome FH755	oral	human oral metagenome	Sequel II	KYUSHU	DRP007969	Characteristics of oral microbiota in mothers and infants	DRS213738		3.1	1	5149	7581928		AMPLICON	GENOMIC	PCR
DRX318786	DRR329782	Ion Torrent PGM sequencing of SSUB019873 : 16S amplicon analysis of oral microbiome FH754	oral	human oral metagenome	Sequel II	KYUSHU	DRP007969	Characteristics of oral microbiota in mothers and infants	DRS213737		4.42	1	7521	11041386		AMPLICON	GENOMIC	PCR
DRX318785	DRR329781	Ion Torrent PGM sequencing of SSUB019873 : 16S amplicon analysis of oral microbiome FH753	oral	human oral metagenome	Sequel II	KYUSHU	DRP007969	Characteristics of oral microbiota in mothers and infants	DRS213736		7.15	1	12126	17817377		AMPLICON	GENOMIC	PCR
DRX318736	DRR329732	Ion Torrent PGM sequencing of SSUB019873 : 16S amplicon analysis of oral microbiome FH704	oral	human oral metagenome	Sequel II	KYUSHU	DRP007969	Characteristics of oral microbiota in mothers and infants	DRS214173		3.99	1	6665	9809332		AMPLICON	GENOMIC	PCR
DRX318735	DRR329731	Ion Torrent PGM sequencing of SSUB019873 : 16S amplicon analysis of oral microbiome FH703	oral	human oral metagenome	Sequel II	KYUSHU	DRP007969	Characteristics of oral microbiota in mothers and infants	DRS214172		3.69	1	6163	9074429		AMPLICON	GENOMIC	PCR
DRX318734	DRR329730	Ion Torrent PGM sequencing of SSUB019873 : 16S amplicon analysis of oral microbiome FH702	oral	human oral metagenome	Sequel II	KYUSHU	DRP007969	Characteristics of oral microbiota in mothers and infants	DRS214171		6.61	1	11324	16627548		AMPLICON	GENOMIC	PCR
DRX318733	DRR329729	Ion Torrent PGM sequencing of SSUB019873 : 16S amplicon analysis of oral microbiome FH701	oral	human oral metagenome	Sequel II	KYUSHU	DRP007969	Characteristics of oral microbiota in mothers and infants	DRS214170		5.81	1	10079	14792583		AMPLICON	GENOMIC	PCR
DRX318732	DRR329728	Ion Torrent PGM sequencing of SSUB019873 : 16S amplicon analysis of oral microbiome FH700	oral	human oral metagenome	Sequel II	KYUSHU	DRP007969	Characteristics of oral microbiota in mothers and infants	DRS214169		6.08	1	10356	15221330		AMPLICON	GENOMIC	PCR
DRX318731	DRR329727	Ion Torrent PGM sequencing of SSUB019873 : 16S amplicon analysis of oral microbiome FH699	oral	human oral metagenome	Sequel II	KYUSHU	DRP007969	Characteristics of oral microbiota in mothers and infants	DRS214168		5.55	1	9630	14145472		AMPLICON	GENOMIC	PCR
DRX318730	DRR329726	Ion Torrent PGM sequencing of SSUB019873 : 16S amplicon analysis of oral microbiome FH698	oral	human oral metagenome	Sequel II	KYUSHU	DRP007969	Characteristics of oral microbiota in mothers and infants	DRS214167		6.34	1	11018	16188143		AMPLICON	GENOMIC	PCR
DRX318729	DRR329725	Ion Torrent PGM sequencing of SSUB019873 : 16S amplicon analysis of oral microbiome FH697	oral	human oral metagenome	Sequel II	KYUSHU	DRP007969	Characteristics of oral microbiota in mothers and infants	DRS214166		4.82	1	8145	11977169		AMPLICON	GENOMIC	PCR
DRX318728	DRR329724	Ion Torrent PGM sequencing of SSUB019873 : 16S amplicon analysis of oral microbiome FH696	oral	human oral metagenome	Sequel II	KYUSHU	DRP007969	Characteristics of oral microbiota in mothers and infants	DRS214165		7.57	1	13187	19387493		AMPLICON	GENOMIC	PCR
DRX318727	DRR329723	Ion Torrent PGM sequencing of SSUB019873 : 16S amplicon analysis of oral microbiome FH695	oral	human oral metagenome	Sequel II	KYUSHU	DRP007969	Characteristics of oral microbiota in mothers and infants	DRS214164		6.27	1	10668	15681771		AMPLICON	GENOMIC	PCR
DRX318726	DRR329722	Ion Torrent PGM sequencing of SSUB019873 : 16S amplicon analysis of oral microbiome FH694	oral	human oral metagenome	Sequel II	KYUSHU	DRP007969	Characteristics of oral microbiota in mothers and infants	DRS214163		9.11	1	15805	23200049		AMPLICON	GENOMIC	PCR
DRX318725	DRR329721	Ion Torrent PGM sequencing of SSUB019873 : 16S amplicon analysis of oral microbiome FH693	oral	human oral metagenome	Sequel II	KYUSHU	DRP007969	Characteristics of oral microbiota in mothers and infants	DRS214162		5.74	1	9657	14210653		AMPLICON	GENOMIC	PCR
DRX318724	DRR329720	Ion Torrent PGM sequencing of SSUB019873 : 16S amplicon analysis of oral microbiome FH692	oral	human oral metagenome	Sequel II	KYUSHU	DRP007969	Characteristics of oral microbiota in mothers and infants	DRS214161		7.27	1	12339	18173034		AMPLICON	GENOMIC	PCR
DRX318723	DRR329719	Ion Torrent PGM sequencing of SSUB019873 : 16S amplicon analysis of oral microbiome FH691	oral	human oral metagenome	Sequel II	KYUSHU	DRP007969	Characteristics of oral microbiota in mothers and infants	DRS214160		4.86	1	8232	12119705		AMPLICON	GENOMIC	PCR
DRX318722	DRR329718	Ion Torrent PGM sequencing of SSUB019873 : 16S amplicon analysis of oral microbiome FH690	oral	human oral metagenome	Sequel II	KYUSHU	DRP007969	Characteristics of oral microbiota in mothers and infants	DRS214159		6.16	1	10616	15580019		AMPLICON	GENOMIC	PCR
DRX318721	DRR329717	Ion Torrent PGM sequencing of SSUB019873 : 16S amplicon analysis of oral microbiome FH689	oral	human oral metagenome	Sequel II	KYUSHU	DRP007969	Characteristics of oral microbiota in mothers and infants	DRS214158		4.46	1	7467	10985076		AMPLICON	GENOMIC	PCR
DRX318688	DRR329684	Ion Torrent PGM sequencing of SSUB019873 : 16S amplicon analysis of oral microbiome FH656	oral	human oral metagenome	Sequel II	KYUSHU	DRP007969	Characteristics of oral microbiota in mothers and infants	DRS213697		6.16	1	10436	15347417		AMPLICON	GENOMIC	PCR
DRX318687	DRR329683	Ion Torrent PGM sequencing of SSUB019873 : 16S amplicon analysis of oral microbiome FH655	oral	human oral metagenome	Sequel II	KYUSHU	DRP007969	Characteristics of oral microbiota in mothers and infants	DRS213696		7.58	1	12936	19010389		AMPLICON	GENOMIC	PCR
DRX318686	DRR329682	Ion Torrent PGM sequencing of SSUB019873 : 16S amplicon analysis of oral microbiome FH654	oral	human oral metagenome	Sequel II	KYUSHU	DRP007969	Characteristics of oral microbiota in mothers and infants	DRS213695		5.32	1	8937	13153868		AMPLICON	GENOMIC	PCR
DRX318685	DRR329681	Ion Torrent PGM sequencing of SSUB019873 : 16S amplicon analysis of oral microbiome FH653	oral	human oral metagenome	Sequel II	KYUSHU	DRP007969	Characteristics of oral microbiota in mothers and infants	DRS213694		4.7	1	7990	11747019		AMPLICON	GENOMIC	PCR
DRX318684	DRR329680	Ion Torrent PGM sequencing of SSUB019873 : 16S amplicon analysis of oral microbiome FH652	oral	human oral metagenome	Sequel II	KYUSHU	DRP007969	Characteristics of oral microbiota in mothers and infants	DRS213693		5.04	1	8659	12718078		AMPLICON	GENOMIC	PCR
DRX318683	DRR329679	Ion Torrent PGM sequencing of SSUB019873 : 16S amplicon analysis of oral microbiome FH651	oral	human oral metagenome	Sequel II	KYUSHU	DRP007969	Characteristics of oral microbiota in mothers and infants	DRS213692		5.18	1	9076	13319112		AMPLICON	GENOMIC	PCR
DRX318682	DRR329678	Ion Torrent PGM sequencing of SSUB019873 : 16S amplicon analysis of oral microbiome FH650	oral	human oral metagenome	Sequel II	KYUSHU	DRP007969	Characteristics of oral microbiota in mothers and infants	DRS213691		6	1	10398	15283237		AMPLICON	GENOMIC	PCR
DRX318681	DRR329677	Ion Torrent PGM sequencing of SSUB019873 : 16S amplicon analysis of oral microbiome FH649	oral	human oral metagenome	Sequel II	KYUSHU	DRP007969	Characteristics of oral microbiota in mothers and infants	DRS213690		4.81	1	8286	12161383		AMPLICON	GENOMIC	PCR
DRX318680	DRR329676	Ion Torrent PGM sequencing of SSUB019873 : 16S amplicon analysis of oral microbiome FH648	oral	human oral metagenome	Sequel II	KYUSHU	DRP007969	Characteristics of oral microbiota in mothers and infants	DRS213689		4.88	1	8406	12353613		AMPLICON	GENOMIC	PCR
DRX318679	DRR329675	Ion Torrent PGM sequencing of SSUB019873 : 16S amplicon analysis of oral microbiome FH647	oral	human oral metagenome	Sequel II	KYUSHU	DRP007969	Characteristics of oral microbiota in mothers and infants	DRS213688		5.78	1	9867	14487907		AMPLICON	GENOMIC	PCR
DRX318678	DRR329674	Ion Torrent PGM sequencing of SSUB019873 : 16S amplicon analysis of oral microbiome FH646	oral	human oral metagenome	Sequel II	KYUSHU	DRP007969	Characteristics of oral microbiota in mothers and infants	DRS213687		4.61	1	8009	11761907		AMPLICON	GENOMIC	PCR
DRX318677	DRR329673	Ion Torrent PGM sequencing of SSUB019873 : 16S amplicon analysis of oral microbiome FH645	oral	human oral metagenome	Sequel II	KYUSHU	DRP007969	Characteristics of oral microbiota in mothers and infants	DRS213686		6.99	1	12041	17723552		AMPLICON	GENOMIC	PCR
DRX318676	DRR329672	Ion Torrent PGM sequencing of SSUB019873 : 16S amplicon analysis of oral microbiome FH644	oral	human oral metagenome	Sequel II	KYUSHU	DRP007969	Characteristics of oral microbiota in mothers and infants	DRS213685		6.73	1	11348	16694300		AMPLICON	GENOMIC	PCR
DRX318675	DRR329671	Ion Torrent PGM sequencing of SSUB019873 : 16S amplicon analysis of oral microbiome FH643	oral	human oral metagenome	Sequel II	KYUSHU	DRP007969	Characteristics of oral microbiota in mothers and infants	DRS213684		5.47	1	9352	13722591		AMPLICON	GENOMIC	PCR
DRX318674	DRR329670	Ion Torrent PGM sequencing of SSUB019873 : 16S amplicon analysis of oral microbiome FH642	oral	human oral metagenome	Sequel II	KYUSHU	DRP007969	Characteristics of oral microbiota in mothers and infants	DRS213683		5.51	1	9266	13645007		AMPLICON	GENOMIC	PCR
DRX318673	DRR329669	Ion Torrent PGM sequencing of SSUB019873 : 16S amplicon analysis of oral microbiome FH641	oral	human oral metagenome	Sequel II	KYUSHU	DRP007969	Characteristics of oral microbiota in mothers and infants	DRS213682		4.77	1	8049	11834051		AMPLICON	GENOMIC	PCR
DRX318640	DRR329636	Ion Torrent PGM sequencing of SSUB019873 : 16S amplicon analysis of oral microbiome FH608	oral	human oral metagenome	Sequel II	KYUSHU	DRP007969	Characteristics of oral microbiota in mothers and infants	DRS214135		5.81	1	10135	14878400		AMPLICON	GENOMIC	PCR
DRX318639	DRR329635	Ion Torrent PGM sequencing of SSUB019873 : 16S amplicon analysis of oral microbiome FH607	oral	human oral metagenome	Sequel II	KYUSHU	DRP007969	Characteristics of oral microbiota in mothers and infants	DRS214134		8.45	1	14606	21460346		AMPLICON	GENOMIC	PCR
DRX318638	DRR329634	Ion Torrent PGM sequencing of SSUB019873 : 16S amplicon analysis of oral microbiome FH606	oral	human oral metagenome	Sequel II	KYUSHU	DRP007969	Characteristics of oral microbiota in mothers and infants	DRS214133		9.45	1	16476	24192490		AMPLICON	GENOMIC	PCR
DRX318637	DRR329633	Ion Torrent PGM sequencing of SSUB019873 : 16S amplicon analysis of oral microbiome FH605	oral	human oral metagenome	Sequel II	KYUSHU	DRP007969	Characteristics of oral microbiota in mothers and infants	DRS214132		7.87	1	13535	19887657		AMPLICON	GENOMIC	PCR
DRX318318	DRR329314	Ion Torrent PGM sequencing of SSUB019873 : 16S amplicon analysis of oral microbiome FH286	oral	human oral metagenome	Sequel II	KYUSHU	DRP007969	Characteristics of oral microbiota in mothers and infants	DRS213929		6.51	1	11420	16766870		AMPLICON	GENOMIC	PCR
DRX318317	DRR329313	Ion Torrent PGM sequencing of SSUB019873 : 16S amplicon analysis of oral microbiome FH285	oral	human oral metagenome	Sequel II	KYUSHU	DRP007969	Characteristics of oral microbiota in mothers and infants	DRS213928		5.47	1	9221	13578865		AMPLICON	GENOMIC	PCR
DRX318316	DRR329312	Ion Torrent PGM sequencing of SSUB019873 : 16S amplicon analysis of oral microbiome FH284	oral	human oral metagenome	Sequel II	KYUSHU	DRP007969	Characteristics of oral microbiota in mothers and infants	DRS213927		5.67	1	9881	14539096		AMPLICON	GENOMIC	PCR
DRX318315	DRR329311	Ion Torrent PGM sequencing of SSUB019873 : 16S amplicon analysis of oral microbiome FH283	oral	human oral metagenome	Sequel II	KYUSHU	DRP007969	Characteristics of oral microbiota in mothers and infants	DRS213926		6	1	10348	15211752		AMPLICON	GENOMIC	PCR
DRX318314	DRR329310	Ion Torrent PGM sequencing of SSUB019873 : 16S amplicon analysis of oral microbiome FH282	oral	human oral metagenome	Sequel II	KYUSHU	DRP007969	Characteristics of oral microbiota in mothers and infants	DRS213925		6.54	1	11121	16359424		AMPLICON	GENOMIC	PCR
DRX318313	DRR329309	Ion Torrent PGM sequencing of SSUB019873 : 16S amplicon analysis of oral microbiome FH281	oral	human oral metagenome	Sequel II	KYUSHU	DRP007969	Characteristics of oral microbiota in mothers and infants	DRS213924		5.64	1	9880	14649905		AMPLICON	GENOMIC	PCR
DRX318312	DRR329308	Ion Torrent PGM sequencing of SSUB019873 : 16S amplicon analysis of oral microbiome FH280	oral	human oral metagenome	Sequel II	KYUSHU	DRP007969	Characteristics of oral microbiota in mothers and infants	DRS213923		7.08	1	12155	17869077		AMPLICON	GENOMIC	PCR
DRX318311	DRR329307	Ion Torrent PGM sequencing of SSUB019873 : 16S amplicon analysis of oral microbiome FH279	oral	human oral metagenome	Sequel II	KYUSHU	DRP007969	Characteristics of oral microbiota in mothers and infants	DRS213922		5.27	1	9526	13986940		AMPLICON	GENOMIC	PCR
DRX318310	DRR329306	Ion Torrent PGM sequencing of SSUB019873 : 16S amplicon analysis of oral microbiome FH278	oral	human oral metagenome	Sequel II	KYUSHU	DRP007969	Characteristics of oral microbiota in mothers and infants	DRS213921		4.95	1	8318	12222814		AMPLICON	GENOMIC	PCR
DRX318309	DRR329305	Ion Torrent PGM sequencing of SSUB019873 : 16S amplicon analysis of oral microbiome FH277	oral	human oral metagenome	Sequel II	KYUSHU	DRP007969	Characteristics of oral microbiota in mothers and infants	DRS213920		4.74	1	8374	12296464		AMPLICON	GENOMIC	PCR
DRX318308	DRR329304	Ion Torrent PGM sequencing of SSUB019873 : 16S amplicon analysis of oral microbiome FH276	oral	human oral metagenome	Sequel II	KYUSHU	DRP007969	Characteristics of oral microbiota in mothers and infants	DRS213919		6.58	1	11391	16771919		AMPLICON	GENOMIC	PCR
DRX318307	DRR329303	Ion Torrent PGM sequencing of SSUB019873 : 16S amplicon analysis of oral microbiome FH275	oral	human oral metagenome	Sequel II	KYUSHU	DRP007969	Characteristics of oral microbiota in mothers and infants	DRS213918		3.47	1	5809	8571063		AMPLICON	GENOMIC	PCR
DRX318306	DRR329302	Ion Torrent PGM sequencing of SSUB019873 : 16S amplicon analysis of oral microbiome FH274	oral	human oral metagenome	Sequel II	KYUSHU	DRP007969	Characteristics of oral microbiota in mothers and infants	DRS213917		3.86	1	6404	9421514		AMPLICON	GENOMIC	PCR
DRX318305	DRR329301	Ion Torrent PGM sequencing of SSUB019873 : 16S amplicon analysis of oral microbiome FH273	oral	human oral metagenome	Sequel II	KYUSHU	DRP007969	Characteristics of oral microbiota in mothers and infants	DRS213916		5.61	1	9620	14160909		AMPLICON	GENOMIC	PCR
DRX318288	DRR329284	Ion Torrent PGM sequencing of SSUB019873 : 16S amplicon analysis of oral microbiome FH256	oral	human oral metagenome	Sequel II	KYUSHU	DRP007969	Characteristics of oral microbiota in mothers and infants	DRS213529		6.11	1	10353	15235750		AMPLICON	GENOMIC	PCR
DRX318287	DRR329283	Ion Torrent PGM sequencing of SSUB019873 : 16S amplicon analysis of oral microbiome FH255	oral	human oral metagenome	Sequel II	KYUSHU	DRP007969	Characteristics of oral microbiota in mothers and infants	DRS213528		6.14	1	10760	15787215		AMPLICON	GENOMIC	PCR
DRX318286	DRR329282	Ion Torrent PGM sequencing of SSUB019873 : 16S amplicon analysis of oral microbiome FH254	oral	human oral metagenome	Sequel II	KYUSHU	DRP007969	Characteristics of oral microbiota in mothers and infants	DRS213527		3.42	1	6021	8848689		AMPLICON	GENOMIC	PCR
DRX318285	DRR329281	Ion Torrent PGM sequencing of SSUB019873 : 16S amplicon analysis of oral microbiome FH253	oral	human oral metagenome	Sequel II	KYUSHU	DRP007969	Characteristics of oral microbiota in mothers and infants	DRS213526		7.09	1	12073	17752530		AMPLICON	GENOMIC	PCR
DRX318284	DRR329280	Ion Torrent PGM sequencing of SSUB019873 : 16S amplicon analysis of oral microbiome FH252	oral	human oral metagenome	Sequel II	KYUSHU	DRP007969	Characteristics of oral microbiota in mothers and infants	DRS213525		5.97	1	10498	15458301		AMPLICON	GENOMIC	PCR
DRX318283	DRR329279	Ion Torrent PGM sequencing of SSUB019873 : 16S amplicon analysis of oral microbiome FH251	oral	human oral metagenome	Sequel II	KYUSHU	DRP007969	Characteristics of oral microbiota in mothers and infants	DRS213524		6.1	1	10437	15340306		AMPLICON	GENOMIC	PCR
DRX318282	DRR329278	Ion Torrent PGM sequencing of SSUB019873 : 16S amplicon analysis of oral microbiome FH250	oral	human oral metagenome	Sequel II	KYUSHU	DRP007969	Characteristics of oral microbiota in mothers and infants	DRS213523		4.68	1	7862	11546092		AMPLICON	GENOMIC	PCR
DRX318281	DRR329277	Ion Torrent PGM sequencing of SSUB019873 : 16S amplicon analysis of oral microbiome FH249	oral	human oral metagenome	Sequel II	KYUSHU	DRP007969	Characteristics of oral microbiota in mothers and infants	DRS213522		4.56	1	7641	11242954		AMPLICON	GENOMIC	PCR
DRX318280	DRR329276	Ion Torrent PGM sequencing of SSUB019873 : 16S amplicon analysis of oral microbiome FH248	oral	human oral metagenome	Sequel II	KYUSHU	DRP007969	Characteristics of oral microbiota in mothers and infants	DRS213521		5.4	1	9425	13854385		AMPLICON	GENOMIC	PCR
DRX318279	DRR329275	Ion Torrent PGM sequencing of SSUB019873 : 16S amplicon analysis of oral microbiome FH247	oral	human oral metagenome	Sequel II	KYUSHU	DRP007969	Characteristics of oral microbiota in mothers and infants	DRS213520		6.67	1	11471	16861228		AMPLICON	GENOMIC	PCR
DRX318278	DRR329274	Ion Torrent PGM sequencing of SSUB019873 : 16S amplicon analysis of oral microbiome FH246	oral	human oral metagenome	Sequel II	KYUSHU	DRP007969	Characteristics of oral microbiota in mothers and infants	DRS213519		6.65	1	12440	18290071		AMPLICON	GENOMIC	PCR
DRX318277	DRR329273	Ion Torrent PGM sequencing of SSUB019873 : 16S amplicon analysis of oral microbiome FH245	oral	human oral metagenome	Sequel II	KYUSHU	DRP007969	Characteristics of oral microbiota in mothers and infants	DRS213518		4.01	1	6754	9943968		AMPLICON	GENOMIC	PCR
DRX318276	DRR329272	Ion Torrent PGM sequencing of SSUB019873 : 16S amplicon analysis of oral microbiome FH244	oral	human oral metagenome	Sequel II	KYUSHU	DRP007969	Characteristics of oral microbiota in mothers and infants	DRS213517		6.35	1	10700	15748803		AMPLICON	GENOMIC	PCR
DRX318275	DRR329271	Ion Torrent PGM sequencing of SSUB019873 : 16S amplicon analysis of oral microbiome FH243	oral	human oral metagenome	Sequel II	KYUSHU	DRP007969	Characteristics of oral microbiota in mothers and infants	DRS213516		6.16	1	10494	15435286		AMPLICON	GENOMIC	PCR
DRX318274	DRR329270	Ion Torrent PGM sequencing of SSUB019873 : 16S amplicon analysis of oral microbiome FH242	oral	human oral metagenome	Sequel II	KYUSHU	DRP007969	Characteristics of oral microbiota in mothers and infants	DRS213515		6.71	1	11377	16733094		AMPLICON	GENOMIC	PCR
DRX318273	DRR329269	Ion Torrent PGM sequencing of SSUB019873 : 16S amplicon analysis of oral microbiome FH241	oral	human oral metagenome	Sequel II	KYUSHU	DRP007969	Characteristics of oral microbiota in mothers and infants	DRS213514		3.47	1	5873	8648913		AMPLICON	GENOMIC	PCR
DRX318224	DRR329220	Ion Torrent PGM sequencing of SSUB019873 : 16S amplicon analysis of oral microbiome FH192	oral	human oral metagenome	Sequel II	KYUSHU	DRP007969	Characteristics of oral microbiota in mothers and infants	DRS213893		6.46	1	11749	17246223		AMPLICON	GENOMIC	PCR
DRX318223	DRR329219	Ion Torrent PGM sequencing of SSUB019873 : 16S amplicon analysis of oral microbiome FH191	oral	human oral metagenome	Sequel II	KYUSHU	DRP007969	Characteristics of oral microbiota in mothers and infants	DRS213892		5.16	1	8694	12773512		AMPLICON	GENOMIC	PCR
DRX318222	DRR329218	Ion Torrent PGM sequencing of SSUB019873 : 16S amplicon analysis of oral microbiome FH190	oral	human oral metagenome	Sequel II	KYUSHU	DRP007969	Characteristics of oral microbiota in mothers and infants	DRS213891		5.51	1	9538	14044606		AMPLICON	GENOMIC	PCR
DRX318221	DRR329217	Ion Torrent PGM sequencing of SSUB019873 : 16S amplicon analysis of oral microbiome FH189	oral	human oral metagenome	Sequel II	KYUSHU	DRP007969	Characteristics of oral microbiota in mothers and infants	DRS213890		4.27	1	7177	10560466		AMPLICON	GENOMIC	PCR
DRX318220	DRR329216	Ion Torrent PGM sequencing of SSUB019873 : 16S amplicon analysis of oral microbiome FH188	oral	human oral metagenome	Sequel II	KYUSHU	DRP007969	Characteristics of oral microbiota in mothers and infants	DRS213889		5.64	1	9423	13871390		AMPLICON	GENOMIC	PCR
DRX318219	DRR329215	Ion Torrent PGM sequencing of SSUB019873 : 16S amplicon analysis of oral microbiome FH187	oral	human oral metagenome	Sequel II	KYUSHU	DRP007969	Characteristics of oral microbiota in mothers and infants	DRS213888		3.39	1	5653	8317489		AMPLICON	GENOMIC	PCR
DRX318218	DRR329214	Ion Torrent PGM sequencing of SSUB019873 : 16S amplicon analysis of oral microbiome FH186	oral	human oral metagenome	Sequel II	KYUSHU	DRP007969	Characteristics of oral microbiota in mothers and infants	DRS213887		6.15	1	10654	15650746		AMPLICON	GENOMIC	PCR
DRX318217	DRR329213	Ion Torrent PGM sequencing of SSUB019873 : 16S amplicon analysis of oral microbiome FH185	oral	human oral metagenome	Sequel II	KYUSHU	DRP007969	Characteristics of oral microbiota in mothers and infants	DRS213886		5.94	1	10348	15213954		AMPLICON	GENOMIC	PCR
DRX318216	DRR329212	Ion Torrent PGM sequencing of SSUB019873 : 16S amplicon analysis of oral microbiome FH184	oral	human oral metagenome	Sequel II	KYUSHU	DRP007969	Characteristics of oral microbiota in mothers and infants	DRS213885		6.23	1	10553	15501669		AMPLICON	GENOMIC	PCR
DRX318215	DRR329211	Ion Torrent PGM sequencing of SSUB019873 : 16S amplicon analysis of oral microbiome FH183	oral	human oral metagenome	Sequel II	KYUSHU	DRP007969	Characteristics of oral microbiota in mothers and infants	DRS213884		6.72	1	11599	17063059		AMPLICON	GENOMIC	PCR
DRX318214	DRR329210	Ion Torrent PGM sequencing of SSUB019873 : 16S amplicon analysis of oral microbiome FH182	oral	human oral metagenome	Sequel II	KYUSHU	DRP007969	Characteristics of oral microbiota in mothers and infants	DRS213883		4.1	1	6855	10094404		AMPLICON	GENOMIC	PCR
DRX318213	DRR329209	Ion Torrent PGM sequencing of SSUB019873 : 16S amplicon analysis of oral microbiome FH181	oral	human oral metagenome	Sequel II	KYUSHU	DRP007969	Characteristics of oral microbiota in mothers and infants	DRS213882		6.89	1	12138	17843057		AMPLICON	GENOMIC	PCR
DRX318212	DRR329208	Ion Torrent PGM sequencing of SSUB019873 : 16S amplicon analysis of oral microbiome FH180	oral	human oral metagenome	Sequel II	KYUSHU	DRP007969	Characteristics of oral microbiota in mothers and infants	DRS213881		4.43	1	7358	10811357		AMPLICON	GENOMIC	PCR
DRX318211	DRR329207	Ion Torrent PGM sequencing of SSUB019873 : 16S amplicon analysis of oral microbiome FH179	oral	human oral metagenome	Sequel II	KYUSHU	DRP007969	Characteristics of oral microbiota in mothers and infants	DRS213880		5.37	1	9155	13474998		AMPLICON	GENOMIC	PCR
DRX318210	DRR329206	Ion Torrent PGM sequencing of SSUB019873 : 16S amplicon analysis of oral microbiome FH178	oral	human oral metagenome	Sequel II	KYUSHU	DRP007969	Characteristics of oral microbiota in mothers and infants	DRS213879		6.49	1	11319	16660980		AMPLICON	GENOMIC	PCR
DRX318209	DRR329205	Ion Torrent PGM sequencing of SSUB019873 : 16S amplicon analysis of oral microbiome FH177	oral	human oral metagenome	Sequel II	KYUSHU	DRP007969	Characteristics of oral microbiota in mothers and infants	DRS213878		4.85	1	8186	12056624		AMPLICON	GENOMIC	PCR
DRX318192	DRR329188	Ion Torrent PGM sequencing of SSUB019873 : 16S amplicon analysis of oral microbiome FH160	oral	human oral metagenome	Sequel II	KYUSHU	DRP007969	Characteristics of oral microbiota in mothers and infants	DRS213861		6	1	10651	15676814		AMPLICON	GENOMIC	PCR
DRX318191	DRR329187	Ion Torrent PGM sequencing of SSUB019873 : 16S amplicon analysis of oral microbiome FH159	oral	human oral metagenome	Sequel II	KYUSHU	DRP007969	Characteristics of oral microbiota in mothers and infants	DRS213860		5.03	1	8614	12659251		AMPLICON	GENOMIC	PCR
DRX318190	DRR329186	Ion Torrent PGM sequencing of SSUB019873 : 16S amplicon analysis of oral microbiome FH158	oral	human oral metagenome	Sequel II	KYUSHU	DRP007969	Characteristics of oral microbiota in mothers and infants	DRS213859		2.53	1	4363	6400432		AMPLICON	GENOMIC	PCR
DRX318189	DRR329185	Ion Torrent PGM sequencing of SSUB019873 : 16S amplicon analysis of oral microbiome FH157	oral	human oral metagenome	Sequel II	KYUSHU	DRP007969	Characteristics of oral microbiota in mothers and infants	DRS213858		6.18	1	10806	15888272		AMPLICON	GENOMIC	PCR
DRX318188	DRR329184	Ion Torrent PGM sequencing of SSUB019873 : 16S amplicon analysis of oral microbiome FH156	oral	human oral metagenome	Sequel II	KYUSHU	DRP007969	Characteristics of oral microbiota in mothers and infants	DRS213857		5.16	1	8680	12781097		AMPLICON	GENOMIC	PCR
DRX318187	DRR329183	Ion Torrent PGM sequencing of SSUB019873 : 16S amplicon analysis of oral microbiome FH155	oral	human oral metagenome	Sequel II	KYUSHU	DRP007969	Characteristics of oral microbiota in mothers and infants	DRS213856		6.51	1	11393	16737146		AMPLICON	GENOMIC	PCR
DRX318186	DRR329182	Ion Torrent PGM sequencing of SSUB019873 : 16S amplicon analysis of oral microbiome FH154	oral	human oral metagenome	Sequel II	KYUSHU	DRP007969	Characteristics of oral microbiota in mothers and infants	DRS213855		6.26	1	10629	15635427		AMPLICON	GENOMIC	PCR
DRX318185	DRR329181	Ion Torrent PGM sequencing of SSUB019873 : 16S amplicon analysis of oral microbiome FH153	oral	human oral metagenome	Sequel II	KYUSHU	DRP007969	Characteristics of oral microbiota in mothers and infants	DRS213854		5.72	1	10032	14713839		AMPLICON	GENOMIC	PCR
DRX318184	DRR329180	Ion Torrent PGM sequencing of SSUB019873 : 16S amplicon analysis of oral microbiome FH152	oral	human oral metagenome	Sequel II	KYUSHU	DRP007969	Characteristics of oral microbiota in mothers and infants	DRS214316		6.69	1	11822	17370520		AMPLICON	GENOMIC	PCR
DRX318183	DRR329179	Ion Torrent PGM sequencing of SSUB019873 : 16S amplicon analysis of oral microbiome FH151	oral	human oral metagenome	Sequel II	KYUSHU	DRP007969	Characteristics of oral microbiota in mothers and infants	DRS214315		6.05	1	10278	15116877		AMPLICON	GENOMIC	PCR
DRX318182	DRR329178	Ion Torrent PGM sequencing of SSUB019873 : 16S amplicon analysis of oral microbiome FH150	oral	human oral metagenome	Sequel II	KYUSHU	DRP007969	Characteristics of oral microbiota in mothers and infants	DRS214314		2.98	1	4913	7226126		AMPLICON	GENOMIC	PCR
DRX318181	DRR329177	Ion Torrent PGM sequencing of SSUB019873 : 16S amplicon analysis of oral microbiome FH149	oral	human oral metagenome	Sequel II	KYUSHU	DRP007969	Characteristics of oral microbiota in mothers and infants	DRS214313		5.77	1	9750	14321318		AMPLICON	GENOMIC	PCR
DRX318180	DRR329176	Ion Torrent PGM sequencing of SSUB019873 : 16S amplicon analysis of oral microbiome FH148	oral	human oral metagenome	Sequel II	KYUSHU	DRP007969	Characteristics of oral microbiota in mothers and infants	DRS214312		5.49	1	9271	13640029		AMPLICON	GENOMIC	PCR
DRX318179	DRR329175	Ion Torrent PGM sequencing of SSUB019873 : 16S amplicon analysis of oral microbiome FH147	oral	human oral metagenome	Sequel II	KYUSHU	DRP007969	Characteristics of oral microbiota in mothers and infants	DRS214311		5.43	1	9606	14123775		AMPLICON	GENOMIC	PCR
DRX318178	DRR329174	Ion Torrent PGM sequencing of SSUB019873 : 16S amplicon analysis of oral microbiome FH146	oral	human oral metagenome	Sequel II	KYUSHU	DRP007969	Characteristics of oral microbiota in mothers and infants	DRS214310		5.84	1	9963	14654817		AMPLICON	GENOMIC	PCR
DRX318177	DRR329173	Ion Torrent PGM sequencing of SSUB019873 : 16S amplicon analysis of oral microbiome FH145	oral	human oral metagenome	Sequel II	KYUSHU	DRP007969	Characteristics of oral microbiota in mothers and infants	DRS214309		5.9	1	10032	14740110		AMPLICON	GENOMIC	PCR
DRX318160	DRR329156	Ion Torrent PGM sequencing of SSUB019873 : 16S amplicon analysis of oral microbiome FH128	oral	human oral metagenome	Sequel II	KYUSHU	DRP007969	Characteristics of oral microbiota in mothers and infants	DRS214292		4.03	1	6767	9952804		AMPLICON	GENOMIC	PCR
DRX318159	DRR329155	Ion Torrent PGM sequencing of SSUB019873 : 16S amplicon analysis of oral microbiome FH127	oral	human oral metagenome	Sequel II	KYUSHU	DRP007969	Characteristics of oral microbiota in mothers and infants	DRS214291		5.58	1	9514	13993588		AMPLICON	GENOMIC	PCR
DRX318158	DRR329154	Ion Torrent PGM sequencing of SSUB019873 : 16S amplicon analysis of oral microbiome FH126	oral	human oral metagenome	Sequel II	KYUSHU	DRP007969	Characteristics of oral microbiota in mothers and infants	DRS214290		5.27	1	8978	13195698		AMPLICON	GENOMIC	PCR
DRX318157	DRR329153	Ion Torrent PGM sequencing of SSUB019873 : 16S amplicon analysis of oral microbiome FH125	oral	human oral metagenome	Sequel II	KYUSHU	DRP007969	Characteristics of oral microbiota in mothers and infants	DRS214289		5.82	1	9890	14556753		AMPLICON	GENOMIC	PCR
DRX318156	DRR329152	Ion Torrent PGM sequencing of SSUB019873 : 16S amplicon analysis of oral microbiome FH124	oral	human oral metagenome	Sequel II	KYUSHU	DRP007969	Characteristics of oral microbiota in mothers and infants	DRS214288		4.58	1	7998	11758108		AMPLICON	GENOMIC	PCR
DRX318155	DRR329151	Ion Torrent PGM sequencing of SSUB019873 : 16S amplicon analysis of oral microbiome FH123	oral	human oral metagenome	Sequel II	KYUSHU	DRP007969	Characteristics of oral microbiota in mothers and infants	DRS214287		6.55	1	11193	16451290		AMPLICON	GENOMIC	PCR
DRX318154	DRR329150	Ion Torrent PGM sequencing of SSUB019873 : 16S amplicon analysis of oral microbiome FH122	oral	human oral metagenome	Sequel II	KYUSHU	DRP007969	Characteristics of oral microbiota in mothers and infants	DRS214286		5.96	1	10555	15501179		AMPLICON	GENOMIC	PCR
DRX318153	DRR329149	Ion Torrent PGM sequencing of SSUB019873 : 16S amplicon analysis of oral microbiome FH121	oral	human oral metagenome	Sequel II	KYUSHU	DRP007969	Characteristics of oral microbiota in mothers and infants	DRS214285		5.94	1	10157	14956627		AMPLICON	GENOMIC	PCR
DRX318152	DRR329148	Ion Torrent PGM sequencing of SSUB019873 : 16S amplicon analysis of oral microbiome FH120	oral	human oral metagenome	Sequel II	KYUSHU	DRP007969	Characteristics of oral microbiota in mothers and infants	DRS214284		5.8	1	9698	14274984		AMPLICON	GENOMIC	PCR
DRX318151	DRR329147	Ion Torrent PGM sequencing of SSUB019873 : 16S amplicon analysis of oral microbiome FH119	oral	human oral metagenome	Sequel II	KYUSHU	DRP007969	Characteristics of oral microbiota in mothers and infants	DRS214283		4.53	1	7855	11618711		AMPLICON	GENOMIC	PCR
DRX318150	DRR329146	Ion Torrent PGM sequencing of SSUB019873 : 16S amplicon analysis of oral microbiome FH118	oral	human oral metagenome	Sequel II	KYUSHU	DRP007969	Characteristics of oral microbiota in mothers and infants	DRS214282		3.58	1	6018	8846696		AMPLICON	GENOMIC	PCR
DRX318149	DRR329145	Ion Torrent PGM sequencing of SSUB019873 : 16S amplicon analysis of oral microbiome FH117	oral	human oral metagenome	Sequel II	KYUSHU	DRP007969	Characteristics of oral microbiota in mothers and infants	DRS214281		5.84	1	10008	14707138		AMPLICON	GENOMIC	PCR
DRX318148	DRR329144	Ion Torrent PGM sequencing of SSUB019873 : 16S amplicon analysis of oral microbiome FH116	oral	human oral metagenome	Sequel II	KYUSHU	DRP007969	Characteristics of oral microbiota in mothers and infants	DRS214280		3.78	1	6466	9514267		AMPLICON	GENOMIC	PCR
DRX318147	DRR329143	Ion Torrent PGM sequencing of SSUB019873 : 16S amplicon analysis of oral microbiome FH115	oral	human oral metagenome	Sequel II	KYUSHU	DRP007969	Characteristics of oral microbiota in mothers and infants	DRS214279		2.41	1	4140	6089866		AMPLICON	GENOMIC	PCR
DRX318146	DRR329142	Ion Torrent PGM sequencing of SSUB019873 : 16S amplicon analysis of oral microbiome FH114	oral	human oral metagenome	Sequel II	KYUSHU	DRP007969	Characteristics of oral microbiota in mothers and infants	DRS214278		5.37	1	9042	13284668		AMPLICON	GENOMIC	PCR
DRX318145	DRR329141	Ion Torrent PGM sequencing of SSUB019873 : 16S amplicon analysis of oral microbiome FH113	oral	human oral metagenome	Sequel II	KYUSHU	DRP007969	Characteristics of oral microbiota in mothers and infants	DRS214277		5.74	1	9582	14100454		AMPLICON	GENOMIC	PCR
DRX318128	DRR329124	Ion Torrent PGM sequencing of SSUB019873 : 16S amplicon analysis of oral microbiome FH096	oral	human oral metagenome	Sequel II	KYUSHU	DRP007969	Characteristics of oral microbiota in mothers and infants	DRS214260		6.1	1	10269	15105115		AMPLICON	GENOMIC	PCR
DRX318127	DRR329123	Ion Torrent PGM sequencing of SSUB019873 : 16S amplicon analysis of oral microbiome FH095	oral	human oral metagenome	Sequel II	KYUSHU	DRP007969	Characteristics of oral microbiota in mothers and infants	DRS213425		6.01	1	10196	15006969		AMPLICON	GENOMIC	PCR
DRX318126	DRR329122	Ion Torrent PGM sequencing of SSUB019873 : 16S amplicon analysis of oral microbiome FH094	oral	human oral metagenome	Sequel II	KYUSHU	DRP007969	Characteristics of oral microbiota in mothers and infants	DRS213483		5.72	1	10155	14953866		AMPLICON	GENOMIC	PCR
DRX318125	DRR329121	Ion Torrent PGM sequencing of SSUB019873 : 16S amplicon analysis of oral microbiome FH093	oral	human oral metagenome	Sequel II	KYUSHU	DRP007969	Characteristics of oral microbiota in mothers and infants	DRS213482		5.4	1	9194	13510863		AMPLICON	GENOMIC	PCR
DRX318124	DRR329120	Ion Torrent PGM sequencing of SSUB019873 : 16S amplicon analysis of oral microbiome FH092	oral	human oral metagenome	Sequel II	KYUSHU	DRP007969	Characteristics of oral microbiota in mothers and infants	DRS213481		5.34	1	9118	13417137		AMPLICON	GENOMIC	PCR
DRX318123	DRR329119	Ion Torrent PGM sequencing of SSUB019873 : 16S amplicon analysis of oral microbiome FH091	oral	human oral metagenome	Sequel II	KYUSHU	DRP007969	Characteristics of oral microbiota in mothers and infants	DRS213480		5.1	1	8745	12870705		AMPLICON	GENOMIC	PCR
DRX318122	DRR329118	Ion Torrent PGM sequencing of SSUB019873 : 16S amplicon analysis of oral microbiome FH090	oral	human oral metagenome	Sequel II	KYUSHU	DRP007969	Characteristics of oral microbiota in mothers and infants	DRS213479		6.37	1	10914	16031210		AMPLICON	GENOMIC	PCR
DRX318121	DRR329117	Ion Torrent PGM sequencing of SSUB019873 : 16S amplicon analysis of oral microbiome FH089	oral	human oral metagenome	Sequel II	KYUSHU	DRP007969	Characteristics of oral microbiota in mothers and infants	DRS213478		5.43	1	9165	13471170		AMPLICON	GENOMIC	PCR
DRX318120	DRR329116	Ion Torrent PGM sequencing of SSUB019873 : 16S amplicon analysis of oral microbiome FH088	oral	human oral metagenome	Sequel II	KYUSHU	DRP007969	Characteristics of oral microbiota in mothers and infants	DRS213477		6.12	1	10835	15929749		AMPLICON	GENOMIC	PCR
DRX318119	DRR329115	Ion Torrent PGM sequencing of SSUB019873 : 16S amplicon analysis of oral microbiome FH087	oral	human oral metagenome	Sequel II	KYUSHU	DRP007969	Characteristics of oral microbiota in mothers and infants	DRS213476		1.95	1	3351	4917959		AMPLICON	GENOMIC	PCR
DRX318118	DRR329114	Ion Torrent PGM sequencing of SSUB019873 : 16S amplicon analysis of oral microbiome FH086	oral	human oral metagenome	Sequel II	KYUSHU	DRP007969	Characteristics of oral microbiota in mothers and infants	DRS213475		8.42	1	14476	21265941		AMPLICON	GENOMIC	PCR
DRX318117	DRR329113	Ion Torrent PGM sequencing of SSUB019873 : 16S amplicon analysis of oral microbiome FH085	oral	human oral metagenome	Sequel II	KYUSHU	DRP007969	Characteristics of oral microbiota in mothers and infants	DRS213474		5.37	1	9104	13348151		AMPLICON	GENOMIC	PCR
DRX318116	DRR329112	Ion Torrent PGM sequencing of SSUB019873 : 16S amplicon analysis of oral microbiome FH084	oral	human oral metagenome	Sequel II	KYUSHU	DRP007969	Characteristics of oral microbiota in mothers and infants	DRS213473		5.89	1	9928	14606747		AMPLICON	GENOMIC	PCR
DRX318115	DRR329111	Ion Torrent PGM sequencing of SSUB019873 : 16S amplicon analysis of oral microbiome FH083	oral	human oral metagenome	Sequel II	KYUSHU	DRP007969	Characteristics of oral microbiota in mothers and infants	DRS213472		6.14	1	11396	16731757		AMPLICON	GENOMIC	PCR
DRX318114	DRR329110	Ion Torrent PGM sequencing of SSUB019873 : 16S amplicon analysis of oral microbiome FH082	oral	human oral metagenome	Sequel II	KYUSHU	DRP007969	Characteristics of oral microbiota in mothers and infants	DRS213471		4.23	1	7175	10574433		AMPLICON	GENOMIC	PCR
DRX318113	DRR329109	Ion Torrent PGM sequencing of SSUB019873 : 16S amplicon analysis of oral microbiome FH081	oral	human oral metagenome	Sequel II	KYUSHU	DRP007969	Characteristics of oral microbiota in mothers and infants	DRS213470		2.55	1	4328	6347172		AMPLICON	GENOMIC	PCR
DRX318080	DRR329076	Ion Torrent PGM sequencing of SSUB019873 : 16S amplicon analysis of oral microbiome FH048	oral	human oral metagenome	Sequel II	KYUSHU	DRP007969	Characteristics of oral microbiota in mothers and infants	DRS213437		5.72	1	9864	14492589		AMPLICON	GENOMIC	PCR
DRX318079	DRR329075	Ion Torrent PGM sequencing of SSUB019873 : 16S amplicon analysis of oral microbiome FH047	oral	human oral metagenome	Sequel II	KYUSHU	DRP007969	Characteristics of oral microbiota in mothers and infants	DRS213436		5.36	1	9039	13315148		AMPLICON	GENOMIC	PCR
DRX318078	DRR329074	Ion Torrent PGM sequencing of SSUB019873 : 16S amplicon analysis of oral microbiome FH046	oral	human oral metagenome	Sequel II	KYUSHU	DRP007969	Characteristics of oral microbiota in mothers and infants	DRS213435		5.45	1	9076	13360566		AMPLICON	GENOMIC	PCR
DRX318077	DRR329073	Ion Torrent PGM sequencing of SSUB019873 : 16S amplicon analysis of oral microbiome FH045	oral	human oral metagenome	Sequel II	KYUSHU	DRP007969	Characteristics of oral microbiota in mothers and infants	DRS213434		4.17	1	7254	10655423		AMPLICON	GENOMIC	PCR
DRX318076	DRR329072	Ion Torrent PGM sequencing of SSUB019873 : 16S amplicon analysis of oral microbiome FH044	oral	human oral metagenome	Sequel II	KYUSHU	DRP007969	Characteristics of oral microbiota in mothers and infants	DRS213433		6.63	1	11500	16914661		AMPLICON	GENOMIC	PCR
DRX318075	DRR329071	Ion Torrent PGM sequencing of SSUB019873 : 16S amplicon analysis of oral microbiome FH043	oral	human oral metagenome	Sequel II	KYUSHU	DRP007969	Characteristics of oral microbiota in mothers and infants	DRS213432		5.37	1	8918	13122542		AMPLICON	GENOMIC	PCR
DRX318074	DRR329070	Ion Torrent PGM sequencing of SSUB019873 : 16S amplicon analysis of oral microbiome FH042	oral	human oral metagenome	Sequel II	KYUSHU	DRP007969	Characteristics of oral microbiota in mothers and infants	DRS213431		5.86	1	9998	14695813		AMPLICON	GENOMIC	PCR
DRX318073	DRR329069	Ion Torrent PGM sequencing of SSUB019873 : 16S amplicon analysis of oral microbiome FH041	oral	human oral metagenome	Sequel II	KYUSHU	DRP007969	Characteristics of oral microbiota in mothers and infants	DRS213430		5.38	1	9023	13255537		AMPLICON	GENOMIC	PCR
DRX318072	DRR329068	Ion Torrent PGM sequencing of SSUB019873 : 16S amplicon analysis of oral microbiome FH040	oral	human oral metagenome	Sequel II	KYUSHU	DRP007969	Characteristics of oral microbiota in mothers and infants	DRS213429		6.24	1	10437	15360492		AMPLICON	GENOMIC	PCR
DRX318071	DRR329067	Ion Torrent PGM sequencing of SSUB019873 : 16S amplicon analysis of oral microbiome FH039	oral	human oral metagenome	Sequel II	KYUSHU	DRP007969	Characteristics of oral microbiota in mothers and infants	DRS213428		5.14	1	8601	12642256		AMPLICON	GENOMIC	PCR
DRX318070	DRR329066	Ion Torrent PGM sequencing of SSUB019873 : 16S amplicon analysis of oral microbiome FH038	oral	human oral metagenome	Sequel II	KYUSHU	DRP007969	Characteristics of oral microbiota in mothers and infants	DRS213427		4.44	1	7504	11002011		AMPLICON	GENOMIC	PCR
DRX318069	DRR329065	Ion Torrent PGM sequencing of SSUB019873 : 16S amplicon analysis of oral microbiome FH037	oral	human oral metagenome	Sequel II	KYUSHU	DRP007969	Characteristics of oral microbiota in mothers and infants	DRS213426		5.5	1	9325	13718906		AMPLICON	GENOMIC	PCR
DRX318068	DRR329064	Ion Torrent PGM sequencing of SSUB019873 : 16S amplicon analysis of oral microbiome FH036	oral	human oral metagenome	Sequel II	KYUSHU	DRP007969	Characteristics of oral microbiota in mothers and infants	DRS213853		3.78	1	6270	9232362		AMPLICON	GENOMIC	PCR
DRX318067	DRR329063	Ion Torrent PGM sequencing of SSUB019873 : 16S amplicon analysis of oral microbiome FH035	oral	human oral metagenome	Sequel II	KYUSHU	DRP007969	Characteristics of oral microbiota in mothers and infants	DRS213852		4.41	1	7616	11184667		AMPLICON	GENOMIC	PCR
DRX318066	DRR329062	Ion Torrent PGM sequencing of SSUB019873 : 16S amplicon analysis of oral microbiome FH034	oral	human oral metagenome	Sequel II	KYUSHU	DRP007969	Characteristics of oral microbiota in mothers and infants	DRS213851		5.99	1	10201	14986529		AMPLICON	GENOMIC	PCR
DRX318065	DRR329061	Ion Torrent PGM sequencing of SSUB019873 : 16S amplicon analysis of oral microbiome FH033	oral	human oral metagenome	Sequel II	KYUSHU	DRP007969	Characteristics of oral microbiota in mothers and infants	DRS213850		4.91	1	8241	12124739		AMPLICON	GENOMIC	PCR
DRX318112	DRR329108	Ion Torrent PGM sequencing of SSUB019873 : 16S amplicon analysis of oral microbiome FH080	oral	human oral metagenome	Sequel II	KYUSHU	DRP007969	Characteristics of oral microbiota in mothers and infants	DRS213469		5.35	1	9089	13355318		AMPLICON	GENOMIC	PCR
DRX318111	DRR329107	Ion Torrent PGM sequencing of SSUB019873 : 16S amplicon analysis of oral microbiome FH079	oral	human oral metagenome	Sequel II	KYUSHU	DRP007969	Characteristics of oral microbiota in mothers and infants	DRS213468		4.85	1	8087	11888247		AMPLICON	GENOMIC	PCR
DRX318110	DRR329106	Ion Torrent PGM sequencing of SSUB019873 : 16S amplicon analysis of oral microbiome FH078	oral	human oral metagenome	Sequel II	KYUSHU	DRP007969	Characteristics of oral microbiota in mothers and infants	DRS213467		5.87	1	10191	15005476		AMPLICON	GENOMIC	PCR
DRX318109	DRR329105	Ion Torrent PGM sequencing of SSUB019873 : 16S amplicon analysis of oral microbiome FH077	oral	human oral metagenome	Sequel II	KYUSHU	DRP007969	Characteristics of oral microbiota in mothers and infants	DRS213466		5.95	1	10103	14882677		AMPLICON	GENOMIC	PCR
DRX318108	DRR329104	Ion Torrent PGM sequencing of SSUB019873 : 16S amplicon analysis of oral microbiome FH076	oral	human oral metagenome	Sequel II	KYUSHU	DRP007969	Characteristics of oral microbiota in mothers and infants	DRS213465		5.72	1	9943	14620423		AMPLICON	GENOMIC	PCR
DRX318107	DRR329103	Ion Torrent PGM sequencing of SSUB019873 : 16S amplicon analysis of oral microbiome FH075	oral	human oral metagenome	Sequel II	KYUSHU	DRP007969	Characteristics of oral microbiota in mothers and infants	DRS213464		4.65	1	7820	11518629		AMPLICON	GENOMIC	PCR
DRX318106	DRR329102	Ion Torrent PGM sequencing of SSUB019873 : 16S amplicon analysis of oral microbiome FH074	oral	human oral metagenome	Sequel II	KYUSHU	DRP007969	Characteristics of oral microbiota in mothers and infants	DRS213463		4.89	1	8079	11888668		AMPLICON	GENOMIC	PCR
DRX318105	DRR329101	Ion Torrent PGM sequencing of SSUB019873 : 16S amplicon analysis of oral microbiome FH073	oral	human oral metagenome	Sequel II	KYUSHU	DRP007969	Characteristics of oral microbiota in mothers and infants	DRS213462		6.05	1	10518	15461469		AMPLICON	GENOMIC	PCR
DRX318104	DRR329100	Ion Torrent PGM sequencing of SSUB019873 : 16S amplicon analysis of oral microbiome FH072	oral	human oral metagenome	Sequel II	KYUSHU	DRP007969	Characteristics of oral microbiota in mothers and infants	DRS213461		1.66	1	2795	4108659		AMPLICON	GENOMIC	PCR
DRX318103	DRR329099	Ion Torrent PGM sequencing of SSUB019873 : 16S amplicon analysis of oral microbiome FH071	oral	human oral metagenome	Sequel II	KYUSHU	DRP007969	Characteristics of oral microbiota in mothers and infants	DRS213460		5.63	1	9415	13873629		AMPLICON	GENOMIC	PCR
DRX318102	DRR329098	Ion Torrent PGM sequencing of SSUB019873 : 16S amplicon analysis of oral microbiome FH070	oral	human oral metagenome	Sequel II	KYUSHU	DRP007969	Characteristics of oral microbiota in mothers and infants	DRS213459		5.55	1	9325	13719029		AMPLICON	GENOMIC	PCR
DRX318101	DRR329097	Ion Torrent PGM sequencing of SSUB019873 : 16S amplicon analysis of oral microbiome FH069	oral	human oral metagenome	Sequel II	KYUSHU	DRP007969	Characteristics of oral microbiota in mothers and infants	DRS213458		4.61	1	7657	11274319		AMPLICON	GENOMIC	PCR
DRX318100	DRR329096	Ion Torrent PGM sequencing of SSUB019873 : 16S amplicon analysis of oral microbiome FH068	oral	human oral metagenome	Sequel II	KYUSHU	DRP007969	Characteristics of oral microbiota in mothers and infants	DRS213457		4.96	1	8384	12332065		AMPLICON	GENOMIC	PCR
DRX318099	DRR329095	Ion Torrent PGM sequencing of SSUB019873 : 16S amplicon analysis of oral microbiome FH067	oral	human oral metagenome	Sequel II	KYUSHU	DRP007969	Characteristics of oral microbiota in mothers and infants	DRS213456		5.32	1	9273	13623166		AMPLICON	GENOMIC	PCR
DRX318098	DRR329094	Ion Torrent PGM sequencing of SSUB019873 : 16S amplicon analysis of oral microbiome FH066	oral	human oral metagenome	Sequel II	KYUSHU	DRP007969	Characteristics of oral microbiota in mothers and infants	DRS213455		4.75	1	8076	11884449		AMPLICON	GENOMIC	PCR
DRX318097	DRR329093	Ion Torrent PGM sequencing of SSUB019873 : 16S amplicon analysis of oral microbiome FH065	oral	human oral metagenome	Sequel II	KYUSHU	DRP007969	Characteristics of oral microbiota in mothers and infants	DRS213454		5.62	1	9475	13947253		AMPLICON	GENOMIC	PCR
DRX318064	DRR329060	Ion Torrent PGM sequencing of SSUB019873 : 16S amplicon analysis of oral microbiome FH032	oral	human oral metagenome	Sequel II	KYUSHU	DRP007969	Characteristics of oral microbiota in mothers and infants	DRS213849		5.51	1	10058	14794938		AMPLICON	GENOMIC	PCR
DRX318063	DRR329059	Ion Torrent PGM sequencing of SSUB019873 : 16S amplicon analysis of oral microbiome FH031	oral	human oral metagenome	Sequel II	KYUSHU	DRP007969	Characteristics of oral microbiota in mothers and infants	DRS213848		5.27	1	9298	13708939		AMPLICON	GENOMIC	PCR
DRX318062	DRR329058	Ion Torrent PGM sequencing of SSUB019873 : 16S amplicon analysis of oral microbiome FH030	oral	human oral metagenome	Sequel II	KYUSHU	DRP007969	Characteristics of oral microbiota in mothers and infants	DRS213847		5.2	1	9769	14379141		AMPLICON	GENOMIC	PCR
DRX318061	DRR329057	Ion Torrent PGM sequencing of SSUB019873 : 16S amplicon analysis of oral microbiome FH029	oral	human oral metagenome	Sequel II	KYUSHU	DRP007969	Characteristics of oral microbiota in mothers and infants	DRS213846		4.29	1	7195	10588624		AMPLICON	GENOMIC	PCR
DRX318060	DRR329056	Ion Torrent PGM sequencing of SSUB019873 : 16S amplicon analysis of oral microbiome FH028	oral	human oral metagenome	Sequel II	KYUSHU	DRP007969	Characteristics of oral microbiota in mothers and infants	DRS213845		6.21	1	10520	15447787		AMPLICON	GENOMIC	PCR
DRX318059	DRR329055	Ion Torrent PGM sequencing of SSUB019873 : 16S amplicon analysis of oral microbiome FH027	oral	human oral metagenome	Sequel II	KYUSHU	DRP007969	Characteristics of oral microbiota in mothers and infants	DRS213844		4.89	1	8240	12117486		AMPLICON	GENOMIC	PCR
DRX318058	DRR329054	Ion Torrent PGM sequencing of SSUB019873 : 16S amplicon analysis of oral microbiome FH026	oral	human oral metagenome	Sequel II	KYUSHU	DRP007969	Characteristics of oral microbiota in mothers and infants	DRS213843		5.77	1	10392	15292279		AMPLICON	GENOMIC	PCR
DRX318057	DRR329053	Ion Torrent PGM sequencing of SSUB019873 : 16S amplicon analysis of oral microbiome FH025	oral	human oral metagenome	Sequel II	KYUSHU	DRP007969	Characteristics of oral microbiota in mothers and infants	DRS213842		4.85	1	8273	12172353		AMPLICON	GENOMIC	PCR
DRX318056	DRR329052	Ion Torrent PGM sequencing of SSUB019873 : 16S amplicon analysis of oral microbiome FH024	oral	human oral metagenome	Sequel II	KYUSHU	DRP007969	Characteristics of oral microbiota in mothers and infants	DRS213841		5.76	1	9742	14322677		AMPLICON	GENOMIC	PCR
DRX318055	DRR329051	Ion Torrent PGM sequencing of SSUB019873 : 16S amplicon analysis of oral microbiome FH023	oral	human oral metagenome	Sequel II	KYUSHU	DRP007969	Characteristics of oral microbiota in mothers and infants	DRS213840		4.7	1	7922	11654916		AMPLICON	GENOMIC	PCR
DRX318054	DRR329050	Ion Torrent PGM sequencing of SSUB019873 : 16S amplicon analysis of oral microbiome FH022	oral	human oral metagenome	Sequel II	KYUSHU	DRP007969	Characteristics of oral microbiota in mothers and infants	DRS213839		3.44	1	5745	8456967		AMPLICON	GENOMIC	PCR
DRX318053	DRR329049	Ion Torrent PGM sequencing of SSUB019873 : 16S amplicon analysis of oral microbiome FH021	oral	human oral metagenome	Sequel II	KYUSHU	DRP007969	Characteristics of oral microbiota in mothers and infants	DRS213838		3.51	1	5819	8559736		AMPLICON	GENOMIC	PCR
DRX318052	DRR329048	Ion Torrent PGM sequencing of SSUB019873 : 16S amplicon analysis of oral microbiome FH020	oral	human oral metagenome	Sequel II	KYUSHU	DRP007969	Characteristics of oral microbiota in mothers and infants	DRS213837		5.33	1	8990	13230069		AMPLICON	GENOMIC	PCR
DRX318051	DRR329047	Ion Torrent PGM sequencing of SSUB019873 : 16S amplicon analysis of oral microbiome FH019	oral	human oral metagenome	Sequel II	KYUSHU	DRP007969	Characteristics of oral microbiota in mothers and infants	DRS213836		6.34	1	10676	15674314		AMPLICON	GENOMIC	PCR
DRX318050	DRR329046	Ion Torrent PGM sequencing of SSUB019873 : 16S amplicon analysis of oral microbiome FH018	oral	human oral metagenome	Sequel II	KYUSHU	DRP007969	Characteristics of oral microbiota in mothers and infants	DRS213835		6.4	1	10774	15839085		AMPLICON	GENOMIC	PCR
DRX318049	DRR329045	Ion Torrent PGM sequencing of SSUB019873 : 16S amplicon analysis of oral microbiome FH017	oral	human oral metagenome	Sequel II	KYUSHU	DRP007969	Characteristics of oral microbiota in mothers and infants	DRS213834		7.57	1	12833	18871970		AMPLICON	GENOMIC	PCR
DRX318272	DRR329268	Ion Torrent PGM sequencing of SSUB019873 : 16S amplicon analysis of oral microbiome FH240	oral	human oral metagenome	Sequel II	KYUSHU	DRP007969	Characteristics of oral microbiota in mothers and infants	DRS213513		4.19	1	7190	10586677		AMPLICON	GENOMIC	PCR
DRX318271	DRR329267	Ion Torrent PGM sequencing of SSUB019873 : 16S amplicon analysis of oral microbiome FH239	oral	human oral metagenome	Sequel II	KYUSHU	DRP007969	Characteristics of oral microbiota in mothers and infants	DRS213512		5.09	1	8594	12645605		AMPLICON	GENOMIC	PCR
DRX318270	DRR329266	Ion Torrent PGM sequencing of SSUB019873 : 16S amplicon analysis of oral microbiome FH238	oral	human oral metagenome	Sequel II	KYUSHU	DRP007969	Characteristics of oral microbiota in mothers and infants	DRS213511		7.29	1	12763	18703741		AMPLICON	GENOMIC	PCR
DRX318269	DRR329265	Ion Torrent PGM sequencing of SSUB019873 : 16S amplicon analysis of oral microbiome FH237	oral	human oral metagenome	Sequel II	KYUSHU	DRP007969	Characteristics of oral microbiota in mothers and infants	DRS213510		4.35	1	7440	10946217		AMPLICON	GENOMIC	PCR
DRX318268	DRR329264	Ion Torrent PGM sequencing of SSUB019873 : 16S amplicon analysis of oral microbiome FH236	oral	human oral metagenome	Sequel II	KYUSHU	DRP007969	Characteristics of oral microbiota in mothers and infants	DRS213509		4.81	1	7993	11792959		AMPLICON	GENOMIC	PCR
DRX318267	DRR329263	Ion Torrent PGM sequencing of SSUB019873 : 16S amplicon analysis of oral microbiome FH235	oral	human oral metagenome	Sequel II	KYUSHU	DRP007969	Characteristics of oral microbiota in mothers and infants	DRS213508		5.26	1	8731	12846650		AMPLICON	GENOMIC	PCR
DRX318266	DRR329262	Ion Torrent PGM sequencing of SSUB019873 : 16S amplicon analysis of oral microbiome FH234	oral	human oral metagenome	Sequel II	KYUSHU	DRP007969	Characteristics of oral microbiota in mothers and infants	DRS213507		6.44	1	11283	16598153		AMPLICON	GENOMIC	PCR
DRX318265	DRR329261	Ion Torrent PGM sequencing of SSUB019873 : 16S amplicon analysis of oral microbiome FH233	oral	human oral metagenome	Sequel II	KYUSHU	DRP007969	Characteristics of oral microbiota in mothers and infants	DRS213506		4.91	1	8753	12878987		AMPLICON	GENOMIC	PCR
DRX318264	DRR329260	Ion Torrent PGM sequencing of SSUB019873 : 16S amplicon analysis of oral microbiome FH232	oral	human oral metagenome	Sequel II	KYUSHU	DRP007969	Characteristics of oral microbiota in mothers and infants	DRS213505		5.82	1	9997	14679363		AMPLICON	GENOMIC	PCR
DRX318263	DRR329259	Ion Torrent PGM sequencing of SSUB019873 : 16S amplicon analysis of oral microbiome FH231	oral	human oral metagenome	Sequel II	KYUSHU	DRP007969	Characteristics of oral microbiota in mothers and infants	DRS213504		5.85	1	10170	14966438		AMPLICON	GENOMIC	PCR
DRX318262	DRR329258	Ion Torrent PGM sequencing of SSUB019873 : 16S amplicon analysis of oral microbiome FH230	oral	human oral metagenome	Sequel II	KYUSHU	DRP007969	Characteristics of oral microbiota in mothers and infants	DRS213503		4.38	1	7436	10947434		AMPLICON	GENOMIC	PCR
DRX318261	DRR329257	Ion Torrent PGM sequencing of SSUB019873 : 16S amplicon analysis of oral microbiome FH229	oral	human oral metagenome	Sequel II	KYUSHU	DRP007969	Characteristics of oral microbiota in mothers and infants	DRS213502		4.78	1	8145	11997452		AMPLICON	GENOMIC	PCR
DRX318260	DRR329256	Ion Torrent PGM sequencing of SSUB019873 : 16S amplicon analysis of oral microbiome FH228	oral	human oral metagenome	Sequel II	KYUSHU	DRP007969	Characteristics of oral microbiota in mothers and infants	DRS213501		6.06	1	10571	15553441		AMPLICON	GENOMIC	PCR
DRX318259	DRR329255	Ion Torrent PGM sequencing of SSUB019873 : 16S amplicon analysis of oral microbiome FH227	oral	human oral metagenome	Sequel II	KYUSHU	DRP007969	Characteristics of oral microbiota in mothers and infants	DRS213500		4.85	1	8202	12061126		AMPLICON	GENOMIC	PCR
DRX318258	DRR329254	Ion Torrent PGM sequencing of SSUB019873 : 16S amplicon analysis of oral microbiome FH226	oral	human oral metagenome	Sequel II	KYUSHU	DRP007969	Characteristics of oral microbiota in mothers and infants	DRS213499		6.16	1	10511	15418122		AMPLICON	GENOMIC	PCR
DRX318257	DRR329253	Ion Torrent PGM sequencing of SSUB019873 : 16S amplicon analysis of oral microbiome FH225	oral	human oral metagenome	Sequel II	KYUSHU	DRP007969	Characteristics of oral microbiota in mothers and infants	DRS213498		4.96	1	8537	12561248		AMPLICON	GENOMIC	PCR
DRX318048	DRR329044	Ion Torrent PGM sequencing of SSUB019873 : 16S amplicon analysis of oral microbiome FH016	oral	human oral metagenome	Sequel II	KYUSHU	DRP007969	Characteristics of oral microbiota in mothers and infants	DRS213833		5.07	1	8550	12582941		AMPLICON	GENOMIC	PCR
DRX318047	DRR329043	Ion Torrent PGM sequencing of SSUB019873 : 16S amplicon analysis of oral microbiome FH015	oral	human oral metagenome	Sequel II	KYUSHU	DRP007969	Characteristics of oral microbiota in mothers and infants	DRS213832		3.02	1	5112	7499720		AMPLICON	GENOMIC	PCR
DRX318046	DRR329042	Ion Torrent PGM sequencing of SSUB019873 : 16S amplicon analysis of oral microbiome FH014	oral	human oral metagenome	Sequel II	KYUSHU	DRP007969	Characteristics of oral microbiota in mothers and infants	DRS213831		5.55	1	9735	14319706		AMPLICON	GENOMIC	PCR
DRX318045	DRR329041	Ion Torrent PGM sequencing of SSUB019873 : 16S amplicon analysis of oral microbiome FH013	oral	human oral metagenome	Sequel II	KYUSHU	DRP007969	Characteristics of oral microbiota in mothers and infants	DRS213830		3.21	1	5593	8223282		AMPLICON	GENOMIC	PCR
DRX318044	DRR329040	Ion Torrent PGM sequencing of SSUB019873 : 16S amplicon analysis of oral microbiome FH012	oral	human oral metagenome	Sequel II	KYUSHU	DRP007969	Characteristics of oral microbiota in mothers and infants	DRS213829		3.58	1	6012	8851819		AMPLICON	GENOMIC	PCR
DRX318043	DRR329039	Ion Torrent PGM sequencing of SSUB019873 : 16S amplicon analysis of oral microbiome FH011	oral	human oral metagenome	Sequel II	KYUSHU	DRP007969	Characteristics of oral microbiota in mothers and infants	DRS213828		6	1	10706	15733292		AMPLICON	GENOMIC	PCR
DRX318042	DRR329038	Ion Torrent PGM sequencing of SSUB019873 : 16S amplicon analysis of oral microbiome FH010	oral	human oral metagenome	Sequel II	KYUSHU	DRP007969	Characteristics of oral microbiota in mothers and infants	DRS213827		3.87	1	6539	9621032		AMPLICON	GENOMIC	PCR
DRX318041	DRR329037	Ion Torrent PGM sequencing of SSUB019873 : 16S amplicon analysis of oral microbiome FH009	oral	human oral metagenome	Sequel II	KYUSHU	DRP007969	Characteristics of oral microbiota in mothers and infants	DRS213826		4.66	1	7903	11619353		AMPLICON	GENOMIC	PCR
DRX318040	DRR329036	Ion Torrent PGM sequencing of SSUB019873 : 16S amplicon analysis of oral microbiome FH008	oral	human oral metagenome	Sequel II	KYUSHU	DRP007969	Characteristics of oral microbiota in mothers and infants	DRS213825		4.42	1	7764	11417489		AMPLICON	GENOMIC	PCR
DRX318039	DRR329035	Ion Torrent PGM sequencing of SSUB019873 : 16S amplicon analysis of oral microbiome FH007	oral	human oral metagenome	Sequel II	KYUSHU	DRP007969	Characteristics of oral microbiota in mothers and infants	DRS213824		4.54	1	7803	11469658		AMPLICON	GENOMIC	PCR
DRX318038	DRR329034	Ion Torrent PGM sequencing of SSUB019873 : 16S amplicon analysis of oral microbiome FH006	oral	human oral metagenome	Sequel II	KYUSHU	DRP007969	Characteristics of oral microbiota in mothers and infants	DRS213823		2.22	1	4411	6477262		AMPLICON	GENOMIC	PCR
DRX318037	DRR329033	Ion Torrent PGM sequencing of SSUB019873 : 16S amplicon analysis of oral microbiome FH005	oral	human oral metagenome	Sequel II	KYUSHU	DRP007969	Characteristics of oral microbiota in mothers and infants	DRS213822		3.98	1	6654	9795597		AMPLICON	GENOMIC	PCR
DRX318036	DRR329032	Ion Torrent PGM sequencing of SSUB019873 : 16S amplicon analysis of oral microbiome FH004	oral	human oral metagenome	Sequel II	KYUSHU	DRP007969	Characteristics of oral microbiota in mothers and infants	DRS213821		6.4	1	11039	16292893		AMPLICON	GENOMIC	PCR
DRX318035	DRR329031	Ion Torrent PGM sequencing of SSUB019873 : 16S amplicon analysis of oral microbiome FH003	oral	human oral metagenome	Sequel II	KYUSHU	DRP007969	Characteristics of oral microbiota in mothers and infants	DRS213820		5.38	1	9052	13325748		AMPLICON	GENOMIC	PCR
DRX318034	DRR329030	Ion Torrent PGM sequencing of SSUB019873 : 16S amplicon analysis of oral microbiome FH002	oral	human oral metagenome	Sequel II	KYUSHU	DRP007969	Characteristics of oral microbiota in mothers and infants	DRS213819		4.91	1	8275	12192077		AMPLICON	GENOMIC	PCR
DRX318033	DRR329029	Ion Torrent PGM sequencing of SSUB019873 : 16S amplicon analysis of oral microbiome FH001	oral	human oral metagenome	Sequel II	KYUSHU	DRP007969	Characteristics of oral microbiota in mothers and infants	DRS213818		5.32	1	8930	13143526		AMPLICON	GENOMIC	PCR
DRX318430	DRR329426	Ion Torrent PGM sequencing of SSUB019873 : 16S amplicon analysis of oral microbiome FH398	oral	human oral metagenome	Sequel II	KYUSHU	DRP007969	Characteristics of oral microbiota in mothers and infants	DRS213983		4.36	1	7480	11021204		AMPLICON	GENOMIC	PCR
DRX318429	DRR329425	Ion Torrent PGM sequencing of SSUB019873 : 16S amplicon analysis of oral microbiome FH397	oral	human oral metagenome	Sequel II	KYUSHU	DRP007969	Characteristics of oral microbiota in mothers and infants	DRS213982		3.88	1	6803	10006744		AMPLICON	GENOMIC	PCR
DRX318428	DRR329424	Ion Torrent PGM sequencing of SSUB019873 : 16S amplicon analysis of oral microbiome FH396	oral	human oral metagenome	Sequel II	KYUSHU	DRP007969	Characteristics of oral microbiota in mothers and infants	DRS213981		3.8	1	6586	9690959		AMPLICON	GENOMIC	PCR
DRX318427	DRR329423	Ion Torrent PGM sequencing of SSUB019873 : 16S amplicon analysis of oral microbiome FH395	oral	human oral metagenome	Sequel II	KYUSHU	DRP007969	Characteristics of oral microbiota in mothers and infants	DRS213980		5.66	1	10026	14799477		AMPLICON	GENOMIC	PCR
DRX318426	DRR329422	Ion Torrent PGM sequencing of SSUB019873 : 16S amplicon analysis of oral microbiome FH394	oral	human oral metagenome	Sequel II	KYUSHU	DRP007969	Characteristics of oral microbiota in mothers and infants	DRS213979		5.23	1	9080	13371610		AMPLICON	GENOMIC	PCR
DRX318425	DRR329421	Ion Torrent PGM sequencing of SSUB019873 : 16S amplicon analysis of oral microbiome FH393	oral	human oral metagenome	Sequel II	KYUSHU	DRP007969	Characteristics of oral microbiota in mothers and infants	DRS213978		3.81	1	6542	9612809		AMPLICON	GENOMIC	PCR
DRX318424	DRR329420	Ion Torrent PGM sequencing of SSUB019873 : 16S amplicon analysis of oral microbiome FH392	oral	human oral metagenome	Sequel II	KYUSHU	DRP007969	Characteristics of oral microbiota in mothers and infants	DRS213977		4.29	1	7481	10996124		AMPLICON	GENOMIC	PCR
DRX318423	DRR329419	Ion Torrent PGM sequencing of SSUB019873 : 16S amplicon analysis of oral microbiome FH391	oral	human oral metagenome	Sequel II	KYUSHU	DRP007969	Characteristics of oral microbiota in mothers and infants	DRS213976		4.92	1	8635	12689569		AMPLICON	GENOMIC	PCR
DRX318422	DRR329418	Ion Torrent PGM sequencing of SSUB019873 : 16S amplicon analysis of oral microbiome FH390	oral	human oral metagenome	Sequel II	KYUSHU	DRP007969	Characteristics of oral microbiota in mothers and infants	DRS213975		5.16	1	9202	13515816		AMPLICON	GENOMIC	PCR
DRX318421	DRR329417	Ion Torrent PGM sequencing of SSUB019873 : 16S amplicon analysis of oral microbiome FH389	oral	human oral metagenome	Sequel II	KYUSHU	DRP007969	Characteristics of oral microbiota in mothers and infants	DRS213974		5.97	1	11108	16337038		AMPLICON	GENOMIC	PCR
DRX318420	DRR329416	Ion Torrent PGM sequencing of SSUB019873 : 16S amplicon analysis of oral microbiome FH388	oral	human oral metagenome	Sequel II	KYUSHU	DRP007969	Characteristics of oral microbiota in mothers and infants	DRS213973		4.97	1	8548	12587509		AMPLICON	GENOMIC	PCR
DRX318419	DRR329415	Ion Torrent PGM sequencing of SSUB019873 : 16S amplicon analysis of oral microbiome FH387	oral	human oral metagenome	Sequel II	KYUSHU	DRP007969	Characteristics of oral microbiota in mothers and infants	DRS213972		5.29	1	9131	13444630		AMPLICON	GENOMIC	PCR
DRX318418	DRR329414	Ion Torrent PGM sequencing of SSUB019873 : 16S amplicon analysis of oral microbiome FH386	oral	human oral metagenome	Sequel II	KYUSHU	DRP007969	Characteristics of oral microbiota in mothers and infants	DRS213971		6.14	1	11098	16332413		AMPLICON	GENOMIC	PCR
DRX318417	DRR329413	Ion Torrent PGM sequencing of SSUB019873 : 16S amplicon analysis of oral microbiome FH385	oral	human oral metagenome	Sequel II	KYUSHU	DRP007969	Characteristics of oral microbiota in mothers and infants	DRS213970		3.15	1	5354	7894407		AMPLICON	GENOMIC	PCR
DRX318384	DRR329380	Ion Torrent PGM sequencing of SSUB019873 : 16S amplicon analysis of oral microbiome FH352	oral	human oral metagenome	Sequel II	KYUSHU	DRP007969	Characteristics of oral microbiota in mothers and infants	DRS213567		5.14	1	8947	13146401		AMPLICON	GENOMIC	PCR
DRX318383	DRR329379	Ion Torrent PGM sequencing of SSUB019873 : 16S amplicon analysis of oral microbiome FH351	oral	human oral metagenome	Sequel II	KYUSHU	DRP007969	Characteristics of oral microbiota in mothers and infants	DRS213566		3.37	1	5834	8561031		AMPLICON	GENOMIC	PCR
DRX318382	DRR329378	Ion Torrent PGM sequencing of SSUB019873 : 16S amplicon analysis of oral microbiome FH350	oral	human oral metagenome	Sequel II	KYUSHU	DRP007969	Characteristics of oral microbiota in mothers and infants	DRS213565		4.83	1	9367	13761594		AMPLICON	GENOMIC	PCR
DRX318381	DRR329377	Ion Torrent PGM sequencing of SSUB019873 : 16S amplicon analysis of oral microbiome FH349	oral	human oral metagenome	Sequel II	KYUSHU	DRP007969	Characteristics of oral microbiota in mothers and infants	DRS213564		5.22	1	9186	13495130		AMPLICON	GENOMIC	PCR
DRX318380	DRR329376	Ion Torrent PGM sequencing of SSUB019873 : 16S amplicon analysis of oral microbiome FH348	oral	human oral metagenome	Sequel II	KYUSHU	DRP007969	Characteristics of oral microbiota in mothers and infants	DRS213563		5.6	1	10119	14878901		AMPLICON	GENOMIC	PCR
DRX318379	DRR329375	Ion Torrent PGM sequencing of SSUB019873 : 16S amplicon analysis of oral microbiome FH347	oral	human oral metagenome	Sequel II	KYUSHU	DRP007969	Characteristics of oral microbiota in mothers and infants	DRS213562		4.31	1	7419	10927446		AMPLICON	GENOMIC	PCR
DRX318378	DRR329374	Ion Torrent PGM sequencing of SSUB019873 : 16S amplicon analysis of oral microbiome FH346	oral	human oral metagenome	Sequel II	KYUSHU	DRP007969	Characteristics of oral microbiota in mothers and infants	DRS213561		3.96	1	6932	10192222		AMPLICON	GENOMIC	PCR
DRX318377	DRR329373	Ion Torrent PGM sequencing of SSUB019873 : 16S amplicon analysis of oral microbiome FH345	oral	human oral metagenome	Sequel II	KYUSHU	DRP007969	Characteristics of oral microbiota in mothers and infants	DRS213560		5.69	1	10009	14714609		AMPLICON	GENOMIC	PCR
DRX318376	DRR329372	Ion Torrent PGM sequencing of SSUB019873 : 16S amplicon analysis of oral microbiome FH344	oral	human oral metagenome	Sequel II	KYUSHU	DRP007969	Characteristics of oral microbiota in mothers and infants	DRS213559		5.73	1	10344	15208117		AMPLICON	GENOMIC	PCR
DRX318375	DRR329371	Ion Torrent PGM sequencing of SSUB019873 : 16S amplicon analysis of oral microbiome FH343	oral	human oral metagenome	Sequel II	KYUSHU	DRP007969	Characteristics of oral microbiota in mothers and infants	DRS213558		5.66	1	9964	14644942		AMPLICON	GENOMIC	PCR
DRX318374	DRR329370	Ion Torrent PGM sequencing of SSUB019873 : 16S amplicon analysis of oral microbiome FH342	oral	human oral metagenome	Sequel II	KYUSHU	DRP007969	Characteristics of oral microbiota in mothers and infants	DRS213557		5.53	1	9808	14413002		AMPLICON	GENOMIC	PCR
DRX318373	DRR329369	Ion Torrent PGM sequencing of SSUB019873 : 16S amplicon analysis of oral microbiome FH341	oral	human oral metagenome	Sequel II	KYUSHU	DRP007969	Characteristics of oral microbiota in mothers and infants	DRS213556		5.04	1	8792	12918294		AMPLICON	GENOMIC	PCR
DRX318372	DRR329368	Ion Torrent PGM sequencing of SSUB019873 : 16S amplicon analysis of oral microbiome FH340	oral	human oral metagenome	Sequel II	KYUSHU	DRP007969	Characteristics of oral microbiota in mothers and infants	DRS213555		4.48	1	7836	11511705		AMPLICON	GENOMIC	PCR
DRX318371	DRR329367	Ion Torrent PGM sequencing of SSUB019873 : 16S amplicon analysis of oral microbiome FH339	oral	human oral metagenome	Sequel II	KYUSHU	DRP007969	Characteristics of oral microbiota in mothers and infants	DRS213554		4.76	1	8234	12116417		AMPLICON	GENOMIC	PCR
DRX318370	DRR329366	Ion Torrent PGM sequencing of SSUB019873 : 16S amplicon analysis of oral microbiome FH338	oral	human oral metagenome	Sequel II	KYUSHU	DRP007969	Characteristics of oral microbiota in mothers and infants	DRS213553		4.38	1	7820	11480550		AMPLICON	GENOMIC	PCR
DRX318369	DRR329365	Ion Torrent PGM sequencing of SSUB019873 : 16S amplicon analysis of oral microbiome FH337	oral	human oral metagenome	Sequel II	KYUSHU	DRP007969	Characteristics of oral microbiota in mothers and infants	DRS213552		5.73	1	9981	14680252		AMPLICON	GENOMIC	PCR
DRX318352	DRR329348	Ion Torrent PGM sequencing of SSUB019873 : 16S amplicon analysis of oral microbiome FH320	oral	human oral metagenome	Sequel II	KYUSHU	DRP007969	Characteristics of oral microbiota in mothers and infants	DRS213963		6.63	1	11709	17214134		AMPLICON	GENOMIC	PCR
DRX318351	DRR329347	Ion Torrent PGM sequencing of SSUB019873 : 16S amplicon analysis of oral microbiome FH319	oral	human oral metagenome	Sequel II	KYUSHU	DRP007969	Characteristics of oral microbiota in mothers and infants	DRS213962		2.2	1	3879	5698009		AMPLICON	GENOMIC	PCR
DRX318350	DRR329346	Ion Torrent PGM sequencing of SSUB019873 : 16S amplicon analysis of oral microbiome FH318	oral	human oral metagenome	Sequel II	KYUSHU	DRP007969	Characteristics of oral microbiota in mothers and infants	DRS213961		5.3	1	9624	14174043		AMPLICON	GENOMIC	PCR
DRX318349	DRR329345	Ion Torrent PGM sequencing of SSUB019873 : 16S amplicon analysis of oral microbiome FH317	oral	human oral metagenome	Sequel II	KYUSHU	DRP007969	Characteristics of oral microbiota in mothers and infants	DRS213960		4.75	1	8689	12775682		AMPLICON	GENOMIC	PCR
DRX318348	DRR329344	Ion Torrent PGM sequencing of SSUB019873 : 16S amplicon analysis of oral microbiome FH316	oral	human oral metagenome	Sequel II	KYUSHU	DRP007969	Characteristics of oral microbiota in mothers and infants	DRS213959		6.28	1	10877	15998022		AMPLICON	GENOMIC	PCR
DRX318347	DRR329343	Ion Torrent PGM sequencing of SSUB019873 : 16S amplicon analysis of oral microbiome FH315	oral	human oral metagenome	Sequel II	KYUSHU	DRP007969	Characteristics of oral microbiota in mothers and infants	DRS213958		6.62	1	12102	17815612		AMPLICON	GENOMIC	PCR
DRX318346	DRR329342	Ion Torrent PGM sequencing of SSUB019873 : 16S amplicon analysis of oral microbiome FH314	oral	human oral metagenome	Sequel II	KYUSHU	DRP007969	Characteristics of oral microbiota in mothers and infants	DRS213957		5.67	1	10588	15581041		AMPLICON	GENOMIC	PCR
DRX318345	DRR329341	Ion Torrent PGM sequencing of SSUB019873 : 16S amplicon analysis of oral microbiome FH313	oral	human oral metagenome	Sequel II	KYUSHU	DRP007969	Characteristics of oral microbiota in mothers and infants	DRS213956		6.53	1	11953	17560974		AMPLICON	GENOMIC	PCR
DRX318344	DRR329340	Ion Torrent PGM sequencing of SSUB019873 : 16S amplicon analysis of oral microbiome FH312	oral	human oral metagenome	Sequel II	KYUSHU	DRP007969	Characteristics of oral microbiota in mothers and infants	DRS213955		8.12	1	14093	20746615		AMPLICON	GENOMIC	PCR
DRX318343	DRR329339	Ion Torrent PGM sequencing of SSUB019873 : 16S amplicon analysis of oral microbiome FH311	oral	human oral metagenome	Sequel II	KYUSHU	DRP007969	Characteristics of oral microbiota in mothers and infants	DRS213954		2.87	1	5032	7399284		AMPLICON	GENOMIC	PCR
DRX318342	DRR329338	Ion Torrent PGM sequencing of SSUB019873 : 16S amplicon analysis of oral microbiome FH310	oral	human oral metagenome	Sequel II	KYUSHU	DRP007969	Characteristics of oral microbiota in mothers and infants	DRS213953		4.87	1	8651	12685666		AMPLICON	GENOMIC	PCR
DRX318341	DRR329337	Ion Torrent PGM sequencing of SSUB019873 : 16S amplicon analysis of oral microbiome FH309	oral	human oral metagenome	Sequel II	KYUSHU	DRP007969	Characteristics of oral microbiota in mothers and infants	DRS213952		5.7	1	9963	14669925		AMPLICON	GENOMIC	PCR
DRX318340	DRR329336	Ion Torrent PGM sequencing of SSUB019873 : 16S amplicon analysis of oral microbiome FH308	oral	human oral metagenome	Sequel II	KYUSHU	DRP007969	Characteristics of oral microbiota in mothers and infants	DRS213951		6.27	1	11319	16637197		AMPLICON	GENOMIC	PCR
DRX318339	DRR329335	Ion Torrent PGM sequencing of SSUB019873 : 16S amplicon analysis of oral microbiome FH307	oral	human oral metagenome	Sequel II	KYUSHU	DRP007969	Characteristics of oral microbiota in mothers and infants	DRS213950		5.95	1	10609	15604188		AMPLICON	GENOMIC	PCR
DRX318338	DRR329334	Ion Torrent PGM sequencing of SSUB019873 : 16S amplicon analysis of oral microbiome FH306	oral	human oral metagenome	Sequel II	KYUSHU	DRP007969	Characteristics of oral microbiota in mothers and infants	DRS213949		7.1	1	12607	18532471		AMPLICON	GENOMIC	PCR
DRX318337	DRR329333	Ion Torrent PGM sequencing of SSUB019873 : 16S amplicon analysis of oral microbiome FH305	oral	human oral metagenome	Sequel II	KYUSHU	DRP007969	Characteristics of oral microbiota in mothers and infants	DRS213948		1.11	1	1860	2730787		AMPLICON	GENOMIC	PCR
DRX318304	DRR329300	Ion Torrent PGM sequencing of SSUB019873 : 16S amplicon analysis of oral microbiome FH272	oral	human oral metagenome	Sequel II	KYUSHU	DRP007969	Characteristics of oral microbiota in mothers and infants	DRS213915		5.9	1	9964	14655342		AMPLICON	GENOMIC	PCR
DRX318303	DRR329299	Ion Torrent PGM sequencing of SSUB019873 : 16S amplicon analysis of oral microbiome FH271	oral	human oral metagenome	Sequel II	KYUSHU	DRP007969	Characteristics of oral microbiota in mothers and infants	DRS213914		3.76	1	6306	9252748		AMPLICON	GENOMIC	PCR
DRX318302	DRR329298	Ion Torrent PGM sequencing of SSUB019873 : 16S amplicon analysis of oral microbiome FH270	oral	human oral metagenome	Sequel II	KYUSHU	DRP007969	Characteristics of oral microbiota in mothers and infants	DRS213913		5.68	1	9700	14234255		AMPLICON	GENOMIC	PCR
DRX318301	DRR329297	Ion Torrent PGM sequencing of SSUB019873 : 16S amplicon analysis of oral microbiome FH269	oral	human oral metagenome	Sequel II	KYUSHU	DRP007969	Characteristics of oral microbiota in mothers and infants	DRS213912		6.77	1	11905	17491114		AMPLICON	GENOMIC	PCR
DRX318300	DRR329296	Ion Torrent PGM sequencing of SSUB019873 : 16S amplicon analysis of oral microbiome FH268	oral	human oral metagenome	Sequel II	KYUSHU	DRP007969	Characteristics of oral microbiota in mothers and infants	DRS213541		5.59	1	9436	13878085		AMPLICON	GENOMIC	PCR
DRX318299	DRR329295	Ion Torrent PGM sequencing of SSUB019873 : 16S amplicon analysis of oral microbiome FH267	oral	human oral metagenome	Sequel II	KYUSHU	DRP007969	Characteristics of oral microbiota in mothers and infants	DRS213540		4.13	1	6942	10194516		AMPLICON	GENOMIC	PCR
DRX318298	DRR329294	Ion Torrent PGM sequencing of SSUB019873 : 16S amplicon analysis of oral microbiome FH266	oral	human oral metagenome	Sequel II	KYUSHU	DRP007969	Characteristics of oral microbiota in mothers and infants	DRS213539		5.23	1	8823	12977475		AMPLICON	GENOMIC	PCR
DRX318297	DRR329293	Ion Torrent PGM sequencing of SSUB019873 : 16S amplicon analysis of oral microbiome FH265	oral	human oral metagenome	Sequel II	KYUSHU	DRP007969	Characteristics of oral microbiota in mothers and infants	DRS213538		5.67	1	9792	14415748		AMPLICON	GENOMIC	PCR
DRX318296	DRR329292	Ion Torrent PGM sequencing of SSUB019873 : 16S amplicon analysis of oral microbiome FH264	oral	human oral metagenome	Sequel II	KYUSHU	DRP007969	Characteristics of oral microbiota in mothers and infants	DRS213537		4.74	1	7937	11684617		AMPLICON	GENOMIC	PCR
DRX318295	DRR329291	Ion Torrent PGM sequencing of SSUB019873 : 16S amplicon analysis of oral microbiome FH263	oral	human oral metagenome	Sequel II	KYUSHU	DRP007969	Characteristics of oral microbiota in mothers and infants	DRS213536		2.95	1	5066	7428604		AMPLICON	GENOMIC	PCR
DRX318294	DRR329290	Ion Torrent PGM sequencing of SSUB019873 : 16S amplicon analysis of oral microbiome FH262	oral	human oral metagenome	Sequel II	KYUSHU	DRP007969	Characteristics of oral microbiota in mothers and infants	DRS213535		5.23	1	8917	13134039		AMPLICON	GENOMIC	PCR
DRX318293	DRR329289	Ion Torrent PGM sequencing of SSUB019873 : 16S amplicon analysis of oral microbiome FH261	oral	human oral metagenome	Sequel II	KYUSHU	DRP007969	Characteristics of oral microbiota in mothers and infants	DRS213534		5.29	1	8946	13161097		AMPLICON	GENOMIC	PCR
DRX318292	DRR329288	Ion Torrent PGM sequencing of SSUB019873 : 16S amplicon analysis of oral microbiome FH260	oral	human oral metagenome	Sequel II	KYUSHU	DRP007969	Characteristics of oral microbiota in mothers and infants	DRS213533		4.93	1	8736	12841359		AMPLICON	GENOMIC	PCR
DRX318291	DRR329287	Ion Torrent PGM sequencing of SSUB019873 : 16S amplicon analysis of oral microbiome FH259	oral	human oral metagenome	Sequel II	KYUSHU	DRP007969	Characteristics of oral microbiota in mothers and infants	DRS213532		4.1	1	6932	10193533		AMPLICON	GENOMIC	PCR
DRX318290	DRR329286	Ion Torrent PGM sequencing of SSUB019873 : 16S amplicon analysis of oral microbiome FH258	oral	human oral metagenome	Sequel II	KYUSHU	DRP007969	Characteristics of oral microbiota in mothers and infants	DRS213531		5.63	1	9836	14465281		AMPLICON	GENOMIC	PCR
DRX318289	DRR329285	Ion Torrent PGM sequencing of SSUB019873 : 16S amplicon analysis of oral microbiome FH257	oral	human oral metagenome	Sequel II	KYUSHU	DRP007969	Characteristics of oral microbiota in mothers and infants	DRS213530		3.23	1	5433	7989174		AMPLICON	GENOMIC	PCR
DRX318240	DRR329236	Ion Torrent PGM sequencing of SSUB019873 : 16S amplicon analysis of oral microbiome FH208	oral	human oral metagenome	Sequel II	KYUSHU	DRP007969	Characteristics of oral microbiota in mothers and infants	DRS213909		4.88	1	8132	12000184		AMPLICON	GENOMIC	PCR
DRX318239	DRR329235	Ion Torrent PGM sequencing of SSUB019873 : 16S amplicon analysis of oral microbiome FH207	oral	human oral metagenome	Sequel II	KYUSHU	DRP007969	Characteristics of oral microbiota in mothers and infants	DRS213908		6.73	1	11748	17242773		AMPLICON	GENOMIC	PCR
DRX318238	DRR329234	Ion Torrent PGM sequencing of SSUB019873 : 16S amplicon analysis of oral microbiome FH206	oral	human oral metagenome	Sequel II	KYUSHU	DRP007969	Characteristics of oral microbiota in mothers and infants	DRS213907		5.23	1	9188	13495733		AMPLICON	GENOMIC	PCR
DRX318237	DRR329233	Ion Torrent PGM sequencing of SSUB019873 : 16S amplicon analysis of oral microbiome FH205	oral	human oral metagenome	Sequel II	KYUSHU	DRP007969	Characteristics of oral microbiota in mothers and infants	DRS213906		5.56	1	9402	13815621		AMPLICON	GENOMIC	PCR
DRX318236	DRR329232	Ion Torrent PGM sequencing of SSUB019873 : 16S amplicon analysis of oral microbiome FH204	oral	human oral metagenome	Sequel II	KYUSHU	DRP007969	Characteristics of oral microbiota in mothers and infants	DRS213905		4.82	1	8459	12425808		AMPLICON	GENOMIC	PCR
DRX318235	DRR329231	Ion Torrent PGM sequencing of SSUB019873 : 16S amplicon analysis of oral microbiome FH203	oral	human oral metagenome	Sequel II	KYUSHU	DRP007969	Characteristics of oral microbiota in mothers and infants	DRS213904		4.39	1	7361	10838770		AMPLICON	GENOMIC	PCR
DRX318234	DRR329230	Ion Torrent PGM sequencing of SSUB019873 : 16S amplicon analysis of oral microbiome FH202	oral	human oral metagenome	Sequel II	KYUSHU	DRP007969	Characteristics of oral microbiota in mothers and infants	DRS213903		6.58	1	11599	17083474		AMPLICON	GENOMIC	PCR
DRX318233	DRR329229	Ion Torrent PGM sequencing of SSUB019873 : 16S amplicon analysis of oral microbiome FH201	oral	human oral metagenome	Sequel II	KYUSHU	DRP007969	Characteristics of oral microbiota in mothers and infants	DRS213902		6.56	1	12323	18119835		AMPLICON	GENOMIC	PCR
DRX318232	DRR329228	Ion Torrent PGM sequencing of SSUB019873 : 16S amplicon analysis of oral microbiome FH200	oral	human oral metagenome	Sequel II	KYUSHU	DRP007969	Characteristics of oral microbiota in mothers and infants	DRS213901		6.39	1	11388	16763317		AMPLICON	GENOMIC	PCR
DRX318231	DRR329227	Ion Torrent PGM sequencing of SSUB019873 : 16S amplicon analysis of oral microbiome FH199	oral	human oral metagenome	Sequel II	KYUSHU	DRP007969	Characteristics of oral microbiota in mothers and infants	DRS213900		6.44	1	11155	16389503		AMPLICON	GENOMIC	PCR
DRX318230	DRR329226	Ion Torrent PGM sequencing of SSUB019873 : 16S amplicon analysis of oral microbiome FH198	oral	human oral metagenome	Sequel II	KYUSHU	DRP007969	Characteristics of oral microbiota in mothers and infants	DRS213899		4.99	1	8547	12590150		AMPLICON	GENOMIC	PCR
DRX318229	DRR329225	Ion Torrent PGM sequencing of SSUB019873 : 16S amplicon analysis of oral microbiome FH197	oral	human oral metagenome	Sequel II	KYUSHU	DRP007969	Characteristics of oral microbiota in mothers and infants	DRS213898		4.72	1	7992	11767390		AMPLICON	GENOMIC	PCR
DRX318228	DRR329224	Ion Torrent PGM sequencing of SSUB019873 : 16S amplicon analysis of oral microbiome FH196	oral	human oral metagenome	Sequel II	KYUSHU	DRP007969	Characteristics of oral microbiota in mothers and infants	DRS213897		4.88	1	8310	12192699		AMPLICON	GENOMIC	PCR
DRX318227	DRR329223	Ion Torrent PGM sequencing of SSUB019873 : 16S amplicon analysis of oral microbiome FH195	oral	human oral metagenome	Sequel II	KYUSHU	DRP007969	Characteristics of oral microbiota in mothers and infants	DRS213896		4.14	1	6944	10207010		AMPLICON	GENOMIC	PCR
DRX318226	DRR329222	Ion Torrent PGM sequencing of SSUB019873 : 16S amplicon analysis of oral microbiome FH194	oral	human oral metagenome	Sequel II	KYUSHU	DRP007969	Characteristics of oral microbiota in mothers and infants	DRS213895		7.06	1	12015	17688877		AMPLICON	GENOMIC	PCR
DRX318225	DRR329221	Ion Torrent PGM sequencing of SSUB019873 : 16S amplicon analysis of oral microbiome FH193	oral	human oral metagenome	Sequel II	KYUSHU	DRP007969	Characteristics of oral microbiota in mothers and infants	DRS213894		4.6	1	7672	11291149		AMPLICON	GENOMIC	PCR
DRX318208	DRR329204	Ion Torrent PGM sequencing of SSUB019873 : 16S amplicon analysis of oral microbiome FH176	oral	human oral metagenome	Sequel II	KYUSHU	DRP007969	Characteristics of oral microbiota in mothers and infants	DRS213877		6.74	1	12004	17667671		AMPLICON	GENOMIC	PCR
DRX318207	DRR329203	Ion Torrent PGM sequencing of SSUB019873 : 16S amplicon analysis of oral microbiome FH175	oral	human oral metagenome	Sequel II	KYUSHU	DRP007969	Characteristics of oral microbiota in mothers and infants	DRS213876		6.72	1	11552	16996859		AMPLICON	GENOMIC	PCR
DRX318206	DRR329202	Ion Torrent PGM sequencing of SSUB019873 : 16S amplicon analysis of oral microbiome FH174	oral	human oral metagenome	Sequel II	KYUSHU	DRP007969	Characteristics of oral microbiota in mothers and infants	DRS213875		4.07	1	6839	10053905		AMPLICON	GENOMIC	PCR
DRX318205	DRR329201	Ion Torrent PGM sequencing of SSUB019873 : 16S amplicon analysis of oral microbiome FH173	oral	human oral metagenome	Sequel II	KYUSHU	DRP007969	Characteristics of oral microbiota in mothers and infants	DRS213874		6.5	1	11313	16618112		AMPLICON	GENOMIC	PCR
DRX318204	DRR329200	Ion Torrent PGM sequencing of SSUB019873 : 16S amplicon analysis of oral microbiome FH172	oral	human oral metagenome	Sequel II	KYUSHU	DRP007969	Characteristics of oral microbiota in mothers and infants	DRS213873		6.76	1	11798	17373162		AMPLICON	GENOMIC	PCR
DRX318203	DRR329199	Ion Torrent PGM sequencing of SSUB019873 : 16S amplicon analysis of oral microbiome FH171	oral	human oral metagenome	Sequel II	KYUSHU	DRP007969	Characteristics of oral microbiota in mothers and infants	DRS213872		6.24	1	10706	15738267		AMPLICON	GENOMIC	PCR
DRX318202	DRR329198	Ion Torrent PGM sequencing of SSUB019873 : 16S amplicon analysis of oral microbiome FH170	oral	human oral metagenome	Sequel II	KYUSHU	DRP007969	Characteristics of oral microbiota in mothers and infants	DRS213871		6.29	1	10744	15776012		AMPLICON	GENOMIC	PCR
DRX318201	DRR329197	Ion Torrent PGM sequencing of SSUB019873 : 16S amplicon analysis of oral microbiome FH169	oral	human oral metagenome	Sequel II	KYUSHU	DRP007969	Characteristics of oral microbiota in mothers and infants	DRS213870		5.84	1	10527	15487363		AMPLICON	GENOMIC	PCR
DRX318200	DRR329196	Ion Torrent PGM sequencing of SSUB019873 : 16S amplicon analysis of oral microbiome FH168	oral	human oral metagenome	Sequel II	KYUSHU	DRP007969	Characteristics of oral microbiota in mothers and infants	DRS213869		7.1	1	13830	20343330		AMPLICON	GENOMIC	PCR
DRX318199	DRR329195	Ion Torrent PGM sequencing of SSUB019873 : 16S amplicon analysis of oral microbiome FH167	oral	human oral metagenome	Sequel II	KYUSHU	DRP007969	Characteristics of oral microbiota in mothers and infants	DRS213868		5.86	1	10027	14733335		AMPLICON	GENOMIC	PCR
DRX318198	DRR329194	Ion Torrent PGM sequencing of SSUB019873 : 16S amplicon analysis of oral microbiome FH166	oral	human oral metagenome	Sequel II	KYUSHU	DRP007969	Characteristics of oral microbiota in mothers and infants	DRS213867		5.76	1	9796	14404850		AMPLICON	GENOMIC	PCR
DRX318197	DRR329193	Ion Torrent PGM sequencing of SSUB019873 : 16S amplicon analysis of oral microbiome FH165	oral	human oral metagenome	Sequel II	KYUSHU	DRP007969	Characteristics of oral microbiota in mothers and infants	DRS213866		4.99	1	8386	12299445		AMPLICON	GENOMIC	PCR
DRX318196	DRR329192	Ion Torrent PGM sequencing of SSUB019873 : 16S amplicon analysis of oral microbiome FH164	oral	human oral metagenome	Sequel II	KYUSHU	DRP007969	Characteristics of oral microbiota in mothers and infants	DRS213865		3.44	1	5746	8454245		AMPLICON	GENOMIC	PCR
DRX318195	DRR329191	Ion Torrent PGM sequencing of SSUB019873 : 16S amplicon analysis of oral microbiome FH163	oral	human oral metagenome	Sequel II	KYUSHU	DRP007969	Characteristics of oral microbiota in mothers and infants	DRS213864		5.4	1	9341	13741419		AMPLICON	GENOMIC	PCR
DRX318194	DRR329190	Ion Torrent PGM sequencing of SSUB019873 : 16S amplicon analysis of oral microbiome FH162	oral	human oral metagenome	Sequel II	KYUSHU	DRP007969	Characteristics of oral microbiota in mothers and infants	DRS213863		4.76	1	8101	11891898		AMPLICON	GENOMIC	PCR
DRX318193	DRR329189	Ion Torrent PGM sequencing of SSUB019873 : 16S amplicon analysis of oral microbiome FH161	oral	human oral metagenome	Sequel II	KYUSHU	DRP007969	Characteristics of oral microbiota in mothers and infants	DRS213862		5.32	1	9140	13442407		AMPLICON	GENOMIC	PCR
DRX318176	DRR329172	Ion Torrent PGM sequencing of SSUB019873 : 16S amplicon analysis of oral microbiome FH144	oral	human oral metagenome	Sequel II	KYUSHU	DRP007969	Characteristics of oral microbiota in mothers and infants	DRS214308		4.75	1	8091	11853278		AMPLICON	GENOMIC	PCR
DRX318175	DRR329171	Ion Torrent PGM sequencing of SSUB019873 : 16S amplicon analysis of oral microbiome FH143	oral	human oral metagenome	Sequel II	KYUSHU	DRP007969	Characteristics of oral microbiota in mothers and infants	DRS214307		5.67	1	9644	14161575		AMPLICON	GENOMIC	PCR
DRX318174	DRR329170	Ion Torrent PGM sequencing of SSUB019873 : 16S amplicon analysis of oral microbiome FH142	oral	human oral metagenome	Sequel II	KYUSHU	DRP007969	Characteristics of oral microbiota in mothers and infants	DRS214306		5.76	1	9783	14378926		AMPLICON	GENOMIC	PCR
DRX318173	DRR329169	Ion Torrent PGM sequencing of SSUB019873 : 16S amplicon analysis of oral microbiome FH141	oral	human oral metagenome	Sequel II	KYUSHU	DRP007969	Characteristics of oral microbiota in mothers and infants	DRS214305		4.86	1	8149	11980074		AMPLICON	GENOMIC	PCR
DRX318172	DRR329168	Ion Torrent PGM sequencing of SSUB019873 : 16S amplicon analysis of oral microbiome FH140	oral	human oral metagenome	Sequel II	KYUSHU	DRP007969	Characteristics of oral microbiota in mothers and infants	DRS214304		6.01	1	10246	15064355		AMPLICON	GENOMIC	PCR
DRX318171	DRR329167	Ion Torrent PGM sequencing of SSUB019873 : 16S amplicon analysis of oral microbiome FH139	oral	human oral metagenome	Sequel II	KYUSHU	DRP007969	Characteristics of oral microbiota in mothers and infants	DRS214303		5.82	1	9848	14504615		AMPLICON	GENOMIC	PCR
DRX318170	DRR329166	Ion Torrent PGM sequencing of SSUB019873 : 16S amplicon analysis of oral microbiome FH138	oral	human oral metagenome	Sequel II	KYUSHU	DRP007969	Characteristics of oral microbiota in mothers and infants	DRS214302		6.47	1	11208	16484788		AMPLICON	GENOMIC	PCR
DRX318169	DRR329165	Ion Torrent PGM sequencing of SSUB019873 : 16S amplicon analysis of oral microbiome FH137	oral	human oral metagenome	Sequel II	KYUSHU	DRP007969	Characteristics of oral microbiota in mothers and infants	DRS214301		5.96	1	10234	15065286		AMPLICON	GENOMIC	PCR
DRX318168	DRR329164	Ion Torrent PGM sequencing of SSUB019873 : 16S amplicon analysis of oral microbiome FH136	oral	human oral metagenome	Sequel II	KYUSHU	DRP007969	Characteristics of oral microbiota in mothers and infants	DRS214300		5.85	1	9972	14672222		AMPLICON	GENOMIC	PCR
DRX318167	DRR329163	Ion Torrent PGM sequencing of SSUB019873 : 16S amplicon analysis of oral microbiome FH135	oral	human oral metagenome	Sequel II	KYUSHU	DRP007969	Characteristics of oral microbiota in mothers and infants	DRS214299		5.71	1	9700	14267583		AMPLICON	GENOMIC	PCR
DRX318166	DRR329162	Ion Torrent PGM sequencing of SSUB019873 : 16S amplicon analysis of oral microbiome FH134	oral	human oral metagenome	Sequel II	KYUSHU	DRP007969	Characteristics of oral microbiota in mothers and infants	DRS214298		5.76	1	9815	14430502		AMPLICON	GENOMIC	PCR
DRX318165	DRR329161	Ion Torrent PGM sequencing of SSUB019873 : 16S amplicon analysis of oral microbiome FH133	oral	human oral metagenome	Sequel II	KYUSHU	DRP007969	Characteristics of oral microbiota in mothers and infants	DRS214297		5.8	1	10185	14945099		AMPLICON	GENOMIC	PCR
DRX318164	DRR329160	Ion Torrent PGM sequencing of SSUB019873 : 16S amplicon analysis of oral microbiome FH132	oral	human oral metagenome	Sequel II	KYUSHU	DRP007969	Characteristics of oral microbiota in mothers and infants	DRS214296		6.11	1	10534	15470598		AMPLICON	GENOMIC	PCR
DRX318163	DRR329159	Ion Torrent PGM sequencing of SSUB019873 : 16S amplicon analysis of oral microbiome FH131	oral	human oral metagenome	Sequel II	KYUSHU	DRP007969	Characteristics of oral microbiota in mothers and infants	DRS214295		5.92	1	10284	15169908		AMPLICON	GENOMIC	PCR
DRX318162	DRR329158	Ion Torrent PGM sequencing of SSUB019873 : 16S amplicon analysis of oral microbiome FH130	oral	human oral metagenome	Sequel II	KYUSHU	DRP007969	Characteristics of oral microbiota in mothers and infants	DRS214294		6.09	1	10155	14932516		AMPLICON	GENOMIC	PCR
DRX318161	DRR329157	Ion Torrent PGM sequencing of SSUB019873 : 16S amplicon analysis of oral microbiome FH129	oral	human oral metagenome	Sequel II	KYUSHU	DRP007969	Characteristics of oral microbiota in mothers and infants	DRS214293		5.76	1	9784	14409057		AMPLICON	GENOMIC	PCR
DRX318144	DRR329140	Ion Torrent PGM sequencing of SSUB019873 : 16S amplicon analysis of oral microbiome FH112	oral	human oral metagenome	Sequel II	KYUSHU	DRP007969	Characteristics of oral microbiota in mothers and infants	DRS214276		6.29	1	11036	16232700		AMPLICON	GENOMIC	PCR
DRX318143	DRR329139	Ion Torrent PGM sequencing of SSUB019873 : 16S amplicon analysis of oral microbiome FH111	oral	human oral metagenome	Sequel II	KYUSHU	DRP007969	Characteristics of oral microbiota in mothers and infants	DRS214275		1.89	1	3194	4691671		AMPLICON	GENOMIC	PCR
DRX318142	DRR329138	Ion Torrent PGM sequencing of SSUB019873 : 16S amplicon analysis of oral microbiome FH110	oral	human oral metagenome	Sequel II	KYUSHU	DRP007969	Characteristics of oral microbiota in mothers and infants	DRS214274		6.76	1	11793	17345864		AMPLICON	GENOMIC	PCR
DRX318141	DRR329137	Ion Torrent PGM sequencing of SSUB019873 : 16S amplicon analysis of oral microbiome FH109	oral	human oral metagenome	Sequel II	KYUSHU	DRP007969	Characteristics of oral microbiota in mothers and infants	DRS214273		5.8	1	10418	15320588		AMPLICON	GENOMIC	PCR
DRX318140	DRR329136	Ion Torrent PGM sequencing of SSUB019873 : 16S amplicon analysis of oral microbiome FH108	oral	human oral metagenome	Sequel II	KYUSHU	DRP007969	Characteristics of oral microbiota in mothers and infants	DRS214272		6.37	1	10718	15769513		AMPLICON	GENOMIC	PCR
DRX318139	DRR329135	Ion Torrent PGM sequencing of SSUB019873 : 16S amplicon analysis of oral microbiome FH107	oral	human oral metagenome	Sequel II	KYUSHU	DRP007969	Characteristics of oral microbiota in mothers and infants	DRS214271		6.04	1	10544	15487750		AMPLICON	GENOMIC	PCR
DRX318138	DRR329134	Ion Torrent PGM sequencing of SSUB019873 : 16S amplicon analysis of oral microbiome FH106	oral	human oral metagenome	Sequel II	KYUSHU	DRP007969	Characteristics of oral microbiota in mothers and infants	DRS214270		5.8	1	9792	14407359		AMPLICON	GENOMIC	PCR
DRX318137	DRR329133	Ion Torrent PGM sequencing of SSUB019873 : 16S amplicon analysis of oral microbiome FH105	oral	human oral metagenome	Sequel II	KYUSHU	DRP007969	Characteristics of oral microbiota in mothers and infants	DRS214269		5.44	1	9368	13747847		AMPLICON	GENOMIC	PCR
DRX318136	DRR329132	Ion Torrent PGM sequencing of SSUB019873 : 16S amplicon analysis of oral microbiome FH104	oral	human oral metagenome	Sequel II	KYUSHU	DRP007969	Characteristics of oral microbiota in mothers and infants	DRS214268		6.27	1	10755	15813558		AMPLICON	GENOMIC	PCR
DRX318135	DRR329131	Ion Torrent PGM sequencing of SSUB019873 : 16S amplicon analysis of oral microbiome FH103	oral	human oral metagenome	Sequel II	KYUSHU	DRP007969	Characteristics of oral microbiota in mothers and infants	DRS214267		5.22	1	8830	13001249		AMPLICON	GENOMIC	PCR
DRX318134	DRR329130	Ion Torrent PGM sequencing of SSUB019873 : 16S amplicon analysis of oral microbiome FH102	oral	human oral metagenome	Sequel II	KYUSHU	DRP007969	Characteristics of oral microbiota in mothers and infants	DRS214266		5.61	1	9380	13807520		AMPLICON	GENOMIC	PCR
DRX318133	DRR329129	Ion Torrent PGM sequencing of SSUB019873 : 16S amplicon analysis of oral microbiome FH101	oral	human oral metagenome	Sequel II	KYUSHU	DRP007969	Characteristics of oral microbiota in mothers and infants	DRS214265		5.83	1	9842	14474390		AMPLICON	GENOMIC	PCR
DRX318132	DRR329128	Ion Torrent PGM sequencing of SSUB019873 : 16S amplicon analysis of oral microbiome FH100	oral	human oral metagenome	Sequel II	KYUSHU	DRP007969	Characteristics of oral microbiota in mothers and infants	DRS214264		5.69	1	9581	14092414		AMPLICON	GENOMIC	PCR
DRX318131	DRR329127	Ion Torrent PGM sequencing of SSUB019873 : 16S amplicon analysis of oral microbiome FH099	oral	human oral metagenome	Sequel II	KYUSHU	DRP007969	Characteristics of oral microbiota in mothers and infants	DRS214263		5.7	1	9812	14430072		AMPLICON	GENOMIC	PCR
DRX318130	DRR329126	Ion Torrent PGM sequencing of SSUB019873 : 16S amplicon analysis of oral microbiome FH098	oral	human oral metagenome	Sequel II	KYUSHU	DRP007969	Characteristics of oral microbiota in mothers and infants	DRS214262		6.16	1	10491	15429181		AMPLICON	GENOMIC	PCR
DRX318129	DRR329125	Ion Torrent PGM sequencing of SSUB019873 : 16S amplicon analysis of oral microbiome FH097	oral	human oral metagenome	Sequel II	KYUSHU	DRP007969	Characteristics of oral microbiota in mothers and infants	DRS214261		6.11	1	10639	15643111		AMPLICON	GENOMIC	PCR
DRX318924	DRR329920	Ion Torrent PGM sequencing of SSUB019873 : 16S amplicon analysis of oral microbiome FH892	oral	human oral metagenome	Sequel II	KYUSHU	DRP007969	Characteristics of oral microbiota in mothers and infants	DRS213817		8.85	1	15060	22111127		AMPLICON	GENOMIC	PCR
DRX318923	DRR329919	Ion Torrent PGM sequencing of SSUB019873 : 16S amplicon analysis of oral microbiome FH891	oral	human oral metagenome	Sequel II	KYUSHU	DRP007969	Characteristics of oral microbiota in mothers and infants	DRS213816		3.88	1	6351	9366860		AMPLICON	GENOMIC	PCR
DRX318922	DRR329918	Ion Torrent PGM sequencing of SSUB019873 : 16S amplicon analysis of oral microbiome FH890	oral	human oral metagenome	Sequel II	KYUSHU	DRP007969	Characteristics of oral microbiota in mothers and infants	DRS213815		2.69	1	4530	6661558		AMPLICON	GENOMIC	PCR
DRX318921	DRR329917	Ion Torrent PGM sequencing of SSUB019873 : 16S amplicon analysis of oral microbiome FH889	oral	human oral metagenome	Sequel II	KYUSHU	DRP007969	Characteristics of oral microbiota in mothers and infants	DRS213814		6.53	1	11312	16663459		AMPLICON	GENOMIC	PCR
DRX318920	DRR329916	Ion Torrent PGM sequencing of SSUB019873 : 16S amplicon analysis of oral microbiome FH888	oral	human oral metagenome	Sequel II	KYUSHU	DRP007969	Characteristics of oral microbiota in mothers and infants	DRS213813		8.51	1	14620	21477473		AMPLICON	GENOMIC	PCR
DRX318919	DRR329915	Ion Torrent PGM sequencing of SSUB019873 : 16S amplicon analysis of oral microbiome FH887	oral	human oral metagenome	Sequel II	KYUSHU	DRP007969	Characteristics of oral microbiota in mothers and infants	DRS213812		4.24	1	7207	10612193		AMPLICON	GENOMIC	PCR
DRX318918	DRR329914	Ion Torrent PGM sequencing of SSUB019873 : 16S amplicon analysis of oral microbiome FH886	oral	human oral metagenome	Sequel II	KYUSHU	DRP007969	Characteristics of oral microbiota in mothers and infants	DRS213811		8.71	1	14897	21927863		AMPLICON	GENOMIC	PCR
DRX318917	DRR329913	Ion Torrent PGM sequencing of SSUB019873 : 16S amplicon analysis of oral microbiome FH885	oral	human oral metagenome	Sequel II	KYUSHU	DRP007969	Characteristics of oral microbiota in mothers and infants	DRS213810		5.9	1	10079	14807085		AMPLICON	GENOMIC	PCR
DRX318916	DRR329912	Ion Torrent PGM sequencing of SSUB019873 : 16S amplicon analysis of oral microbiome FH884	oral	human oral metagenome	Sequel II	KYUSHU	DRP007969	Characteristics of oral microbiota in mothers and infants	DRS213809		2.17	1	3535	5205500		AMPLICON	GENOMIC	PCR
DRX318915	DRR329911	Ion Torrent PGM sequencing of SSUB019873 : 16S amplicon analysis of oral microbiome FH883	oral	human oral metagenome	Sequel II	KYUSHU	DRP007969	Characteristics of oral microbiota in mothers and infants	DRS213808		6.16	1	10526	15483215		AMPLICON	GENOMIC	PCR
DRX318914	DRR329910	Ion Torrent PGM sequencing of SSUB019873 : 16S amplicon analysis of oral microbiome FH882	oral	human oral metagenome	Sequel II	KYUSHU	DRP007969	Characteristics of oral microbiota in mothers and infants	DRS213807		4.88	1	8370	12294644		AMPLICON	GENOMIC	PCR
DRX318913	DRR329909	Ion Torrent PGM sequencing of SSUB019873 : 16S amplicon analysis of oral microbiome FH881	oral	human oral metagenome	Sequel II	KYUSHU	DRP007969	Characteristics of oral microbiota in mothers and infants	DRS213806		5.07	1	8711	12806365		AMPLICON	GENOMIC	PCR
DRX318832	DRR329828	Ion Torrent PGM sequencing of SSUB019873 : 16S amplicon analysis of oral microbiome FH800	oral	human oral metagenome	Sequel II	KYUSHU	DRP007969	Characteristics of oral microbiota in mothers and infants	DRS214211		8.05	1	13489	19845636		AMPLICON	GENOMIC	PCR
DRX318831	DRR329827	Ion Torrent PGM sequencing of SSUB019873 : 16S amplicon analysis of oral microbiome FH799	oral	human oral metagenome	Sequel II	KYUSHU	DRP007969	Characteristics of oral microbiota in mothers and infants	DRS214210		8.07	1	13558	19950301		AMPLICON	GENOMIC	PCR
DRX318830	DRR329826	Ion Torrent PGM sequencing of SSUB019873 : 16S amplicon analysis of oral microbiome FH798	oral	human oral metagenome	Sequel II	KYUSHU	DRP007969	Characteristics of oral microbiota in mothers and infants	DRS214209		7.83	1	13346	19611602		AMPLICON	GENOMIC	PCR
DRX318829	DRR329825	Ion Torrent PGM sequencing of SSUB019873 : 16S amplicon analysis of oral microbiome FH797	oral	human oral metagenome	Sequel II	KYUSHU	DRP007969	Characteristics of oral microbiota in mothers and infants	DRS214208		7.94	1	13465	19802363		AMPLICON	GENOMIC	PCR
DRX318828	DRR329824	Ion Torrent PGM sequencing of SSUB019873 : 16S amplicon analysis of oral microbiome FH796	oral	human oral metagenome	Sequel II	KYUSHU	DRP007969	Characteristics of oral microbiota in mothers and infants	DRS214207		8.21	1	14071	20674388		AMPLICON	GENOMIC	PCR
DRX318827	DRR329823	Ion Torrent PGM sequencing of SSUB019873 : 16S amplicon analysis of oral microbiome FH795	oral	human oral metagenome	Sequel II	KYUSHU	DRP007969	Characteristics of oral microbiota in mothers and infants	DRS214206		7.02	1	11795	17373521		AMPLICON	GENOMIC	PCR
DRX318826	DRR329822	Ion Torrent PGM sequencing of SSUB019873 : 16S amplicon analysis of oral microbiome FH794	oral	human oral metagenome	Sequel II	KYUSHU	DRP007969	Characteristics of oral microbiota in mothers and infants	DRS214205		6.39	1	10818	15891538		AMPLICON	GENOMIC	PCR
DRX318825	DRR329821	Ion Torrent PGM sequencing of SSUB019873 : 16S amplicon analysis of oral microbiome FH793	oral	human oral metagenome	Sequel II	KYUSHU	DRP007969	Characteristics of oral microbiota in mothers and infants	DRS214204		7.49	1	12895	18926822		AMPLICON	GENOMIC	PCR
DRX318824	DRR329820	Ion Torrent PGM sequencing of SSUB019873 : 16S amplicon analysis of oral microbiome FH792	oral	human oral metagenome	Sequel II	KYUSHU	DRP007969	Characteristics of oral microbiota in mothers and infants	DRS214203		6.44	1	10807	15914561		AMPLICON	GENOMIC	PCR
DRX318823	DRR329819	Ion Torrent PGM sequencing of SSUB019873 : 16S amplicon analysis of oral microbiome FH791	oral	human oral metagenome	Sequel II	KYUSHU	DRP007969	Characteristics of oral microbiota in mothers and infants	DRS214202		6.06	1	10240	15072785		AMPLICON	GENOMIC	PCR
DRX318822	DRR329818	Ion Torrent PGM sequencing of SSUB019873 : 16S amplicon analysis of oral microbiome FH790	oral	human oral metagenome	Sequel II	KYUSHU	DRP007969	Characteristics of oral microbiota in mothers and infants	DRS213773		7.5	1	12621	18538926		AMPLICON	GENOMIC	PCR
DRX318821	DRR329817	Ion Torrent PGM sequencing of SSUB019873 : 16S amplicon analysis of oral microbiome FH789	oral	human oral metagenome	Sequel II	KYUSHU	DRP007969	Characteristics of oral microbiota in mothers and infants	DRS213772		7	1	11860	17448219		AMPLICON	GENOMIC	PCR
DRX318820	DRR329816	Ion Torrent PGM sequencing of SSUB019873 : 16S amplicon analysis of oral microbiome FH788	oral	human oral metagenome	Sequel II	KYUSHU	DRP007969	Characteristics of oral microbiota in mothers and infants	DRS213771		6.9	1	11649	17137439		AMPLICON	GENOMIC	PCR
DRX318819	DRR329815	Ion Torrent PGM sequencing of SSUB019873 : 16S amplicon analysis of oral microbiome FH787	oral	human oral metagenome	Sequel II	KYUSHU	DRP007969	Characteristics of oral microbiota in mothers and infants	DRS213770		6.01	1	10100	14847729		AMPLICON	GENOMIC	PCR
DRX318818	DRR329814	Ion Torrent PGM sequencing of SSUB019873 : 16S amplicon analysis of oral microbiome FH786	oral	human oral metagenome	Sequel II	KYUSHU	DRP007969	Characteristics of oral microbiota in mothers and infants	DRS213769		4.75	1	8007	11765650		AMPLICON	GENOMIC	PCR
DRX318817	DRR329813	Ion Torrent PGM sequencing of SSUB019873 : 16S amplicon analysis of oral microbiome FH785	oral	human oral metagenome	Sequel II	KYUSHU	DRP007969	Characteristics of oral microbiota in mothers and infants	DRS213768		6.46	1	11120	16356740		AMPLICON	GENOMIC	PCR
DRX318816	DRR329812	Ion Torrent PGM sequencing of SSUB019873 : 16S amplicon analysis of oral microbiome FH784	oral	human oral metagenome	Sequel II	KYUSHU	DRP007969	Characteristics of oral microbiota in mothers and infants	DRS213767		6.69	1	11230	16532582		AMPLICON	GENOMIC	PCR
DRX318815	DRR329811	Ion Torrent PGM sequencing of SSUB019873 : 16S amplicon analysis of oral microbiome FH783	oral	human oral metagenome	Sequel II	KYUSHU	DRP007969	Characteristics of oral microbiota in mothers and infants	DRS213766		6.6	1	11179	16444879		AMPLICON	GENOMIC	PCR
DRX318814	DRR329810	Ion Torrent PGM sequencing of SSUB019873 : 16S amplicon analysis of oral microbiome FH782	oral	human oral metagenome	Sequel II	KYUSHU	DRP007969	Characteristics of oral microbiota in mothers and infants	DRS213765		6.08	1	10338	15192160		AMPLICON	GENOMIC	PCR
DRX318813	DRR329809	Ion Torrent PGM sequencing of SSUB019873 : 16S amplicon analysis of oral microbiome FH781	oral	human oral metagenome	Sequel II	KYUSHU	DRP007969	Characteristics of oral microbiota in mothers and infants	DRS213764		7.3	1	12253	18036025		AMPLICON	GENOMIC	PCR
DRX318812	DRR329808	Ion Torrent PGM sequencing of SSUB019873 : 16S amplicon analysis of oral microbiome FH780	oral	human oral metagenome	Sequel II	KYUSHU	DRP007969	Characteristics of oral microbiota in mothers and infants	DRS213763		5.98	1	10185	14970640		AMPLICON	GENOMIC	PCR
DRX318811	DRR329807	Ion Torrent PGM sequencing of SSUB019873 : 16S amplicon analysis of oral microbiome FH779	oral	human oral metagenome	Sequel II	KYUSHU	DRP007969	Characteristics of oral microbiota in mothers and infants	DRS213762		6.33	1	11050	16247442		AMPLICON	GENOMIC	PCR
DRX318810	DRR329806	Ion Torrent PGM sequencing of SSUB019873 : 16S amplicon analysis of oral microbiome FH778	oral	human oral metagenome	Sequel II	KYUSHU	DRP007969	Characteristics of oral microbiota in mothers and infants	DRS213761		6.87	1	11824	17365220		AMPLICON	GENOMIC	PCR
DRX318809	DRR329805	Ion Torrent PGM sequencing of SSUB019873 : 16S amplicon analysis of oral microbiome FH777	oral	human oral metagenome	Sequel II	KYUSHU	DRP007969	Characteristics of oral microbiota in mothers and infants	DRS213760		3.62	1	5837	8605925		AMPLICON	GENOMIC	PCR
DRX318808	DRR329804	Ion Torrent PGM sequencing of SSUB019873 : 16S amplicon analysis of oral microbiome FH776	oral	human oral metagenome	Sequel II	KYUSHU	DRP007969	Characteristics of oral microbiota in mothers and infants	DRS213759		4.32	1	7065	10404105		AMPLICON	GENOMIC	PCR
DRX318807	DRR329803	Ion Torrent PGM sequencing of SSUB019873 : 16S amplicon analysis of oral microbiome FH775	oral	human oral metagenome	Sequel II	KYUSHU	DRP007969	Characteristics of oral microbiota in mothers and infants	DRS213758		4.03	1	6775	9987730		AMPLICON	GENOMIC	PCR
DRX318806	DRR329802	Ion Torrent PGM sequencing of SSUB019873 : 16S amplicon analysis of oral microbiome FH774	oral	human oral metagenome	Sequel II	KYUSHU	DRP007969	Characteristics of oral microbiota in mothers and infants	DRS213757		3.83	1	6337	9325819		AMPLICON	GENOMIC	PCR
DRX318805	DRR329801	Ion Torrent PGM sequencing of SSUB019873 : 16S amplicon analysis of oral microbiome FH773	oral	human oral metagenome	Sequel II	KYUSHU	DRP007969	Characteristics of oral microbiota in mothers and infants	DRS213756		5.13	1	8691	12793075		AMPLICON	GENOMIC	PCR
DRX318804	DRR329800	Ion Torrent PGM sequencing of SSUB019873 : 16S amplicon analysis of oral microbiome FH772	oral	human oral metagenome	Sequel II	KYUSHU	DRP007969	Characteristics of oral microbiota in mothers and infants	DRS213755		5.32	1	8958	13168693		AMPLICON	GENOMIC	PCR
DRX318803	DRR329799	Ion Torrent PGM sequencing of SSUB019873 : 16S amplicon analysis of oral microbiome FH771	oral	human oral metagenome	Sequel II	KYUSHU	DRP007969	Characteristics of oral microbiota in mothers and infants	DRS213754		5.32	1	8956	13174685		AMPLICON	GENOMIC	PCR
DRX318802	DRR329798	Ion Torrent PGM sequencing of SSUB019873 : 16S amplicon analysis of oral microbiome FH770	oral	human oral metagenome	Sequel II	KYUSHU	DRP007969	Characteristics of oral microbiota in mothers and infants	DRS213753		5.45	1	9013	13268645		AMPLICON	GENOMIC	PCR
DRX318801	DRR329797	Ion Torrent PGM sequencing of SSUB019873 : 16S amplicon analysis of oral microbiome FH769	oral	human oral metagenome	Sequel II	KYUSHU	DRP007969	Characteristics of oral microbiota in mothers and infants	DRS213752		4.15	1	7016	10321471		AMPLICON	GENOMIC	PCR
DRX318784	DRR329780	Ion Torrent PGM sequencing of SSUB019873 : 16S amplicon analysis of oral microbiome FH752	oral	human oral metagenome	Sequel II	KYUSHU	DRP007969	Characteristics of oral microbiota in mothers and infants	DRS213735		4.31	1	7217	10620331		AMPLICON	GENOMIC	PCR
DRX318783	DRR329779	Ion Torrent PGM sequencing of SSUB019873 : 16S amplicon analysis of oral microbiome FH751	oral	human oral metagenome	Sequel II	KYUSHU	DRP007969	Characteristics of oral microbiota in mothers and infants	DRS213734		4.78	1	8090	11869962		AMPLICON	GENOMIC	PCR
DRX318782	DRR329778	Ion Torrent PGM sequencing of SSUB019873 : 16S amplicon analysis of oral microbiome FH750	oral	human oral metagenome	Sequel II	KYUSHU	DRP007969	Characteristics of oral microbiota in mothers and infants	DRS213733		5.01	1	8363	12284552		AMPLICON	GENOMIC	PCR
DRX318781	DRR329777	Ion Torrent PGM sequencing of SSUB019873 : 16S amplicon analysis of oral microbiome FH749	oral	human oral metagenome	Sequel II	KYUSHU	DRP007969	Characteristics of oral microbiota in mothers and infants	DRS213732		4.91	1	8227	12107453		AMPLICON	GENOMIC	PCR
SRX12806609	SRR16605432	metataxonomics of infant stool	gut	human metagenome	Sequel II	University of Maryland	SRP343443	Highly specialized carbohydrate metabolism capability in Bifidobacterium strain associated with intestinal barrier maturation in early preterm infants	SRS10752067		0.12	1	90	98977	XM2386_ATIP_Pl2	AMPLICON	GENOMIC	PCR
SRX12806608	SRR16605433	metataxonomics of infant stool	gut	human metagenome	Sequel II	University of Maryland	SRP343443	Highly specialized carbohydrate metabolism capability in Bifidobacterium strain associated with intestinal barrier maturation in early preterm infants	SRS10752066		0.76	1	1166	1693259	XM2380_ATIP_Pl2	AMPLICON	GENOMIC	PCR
SRX12806607	SRR16605434	metataxonomics of infant stool	gut	human metagenome	Sequel II	University of Maryland	SRP343443	Highly specialized carbohydrate metabolism capability in Bifidobacterium strain associated with intestinal barrier maturation in early preterm infants	SRS10752065		0.75	1	1138	1669861	XM2375_ATIP_Pl2	AMPLICON	GENOMIC	PCR
SRX12806606	SRR16605435	metataxonomics of infant stool	gut	human metagenome	Sequel II	University of Maryland	SRP343443	Highly specialized carbohydrate metabolism capability in Bifidobacterium strain associated with intestinal barrier maturation in early preterm infants	SRS10752064		0.37	1	952	723395	XM2353_ATIP_Pl2	AMPLICON	GENOMIC	PCR
SRX12806605	SRR16605436	metataxonomics of infant stool	gut	human metagenome	Sequel II	University of Maryland	SRP343443	Highly specialized carbohydrate metabolism capability in Bifidobacterium strain associated with intestinal barrier maturation in early preterm infants	SRS10752063		22.95	1	35399	54218763	XM1271_ATIP_Pl2	AMPLICON	GENOMIC	PCR
SRX12806604	SRR16605437	metataxonomics of infant stool	gut	human metagenome	Sequel II	University of Maryland	SRP343443	Highly specialized carbohydrate metabolism capability in Bifidobacterium strain associated with intestinal barrier maturation in early preterm infants	SRS10752060		0.4	1	665	772946	XM1267_ATIP_Pl2	AMPLICON	GENOMIC	PCR
SRX12806603	SRR16605438	metataxonomics of infant stool	gut	human metagenome	Sequel II	University of Maryland	SRP343443	Highly specialized carbohydrate metabolism capability in Bifidobacterium strain associated with intestinal barrier maturation in early preterm infants	SRS10752061		8.24	1	12749	19404295	XM1265_ATIP_Pl2	AMPLICON	GENOMIC	PCR
SRX12806602	SRR16605439	metataxonomics of infant stool	gut	human metagenome	Sequel II	University of Maryland	SRP343443	Highly specialized carbohydrate metabolism capability in Bifidobacterium strain associated with intestinal barrier maturation in early preterm infants	SRS10752062		0.5	1	665	1012288	XM1263_ATIP_Pl2	AMPLICON	GENOMIC	PCR
SRX12806600	SRR16605441	metataxonomics of infant stool	gut	human metagenome	Sequel II	University of Maryland	SRP343443	Highly specialized carbohydrate metabolism capability in Bifidobacterium strain associated with intestinal barrier maturation in early preterm infants	SRS10752058		5.17	1	8423	12481214	XM1261_ATIP_Pl2	AMPLICON	GENOMIC	PCR
SRX12806599	SRR16605442	metataxonomics of infant stool	gut	human metagenome	Sequel II	University of Maryland	SRP343443	Highly specialized carbohydrate metabolism capability in Bifidobacterium strain associated with intestinal barrier maturation in early preterm infants	SRS10752057		13.54	1	22012	33333756	XM1259_ATIP_Pl2	AMPLICON	GENOMIC	PCR
SRX12806598	SRR16605443	metataxonomics of infant stool	gut	human metagenome	Sequel II	University of Maryland	SRP343443	Highly specialized carbohydrate metabolism capability in Bifidobacterium strain associated with intestinal barrier maturation in early preterm infants	SRS10752056		13.37	1	21598	32708408	XM1257_ATIP_Pl2	AMPLICON	GENOMIC	PCR
SRX12806597	SRR16605444	metataxonomics of infant stool	gut	human metagenome	Sequel II	University of Maryland	SRP343443	Highly specialized carbohydrate metabolism capability in Bifidobacterium strain associated with intestinal barrier maturation in early preterm infants	SRS10752055		1.01	1	1439	2197578	XM1243_ATIP_Pl2	AMPLICON	GENOMIC	PCR
SRX12806596	SRR16605445	metataxonomics of infant stool	gut	human metagenome	Sequel II	University of Maryland	SRP343443	Highly specialized carbohydrate metabolism capability in Bifidobacterium strain associated with intestinal barrier maturation in early preterm infants	SRS10752054		29.09	1	44792	70193022	XM1239_ATIP_Pl2	AMPLICON	GENOMIC	PCR
SRX12806595	SRR16605446	metataxonomics of infant stool	gut	human metagenome	Sequel II	University of Maryland	SRP343443	Highly specialized carbohydrate metabolism capability in Bifidobacterium strain associated with intestinal barrier maturation in early preterm infants	SRS10752053		8.02	1	12668	19621232	XM1185_ATIP_Pl2	AMPLICON	GENOMIC	PCR
SRX12806594	SRR16605447	metataxonomics of infant stool	gut	human metagenome	Sequel II	University of Maryland	SRP343443	Highly specialized carbohydrate metabolism capability in Bifidobacterium strain associated with intestinal barrier maturation in early preterm infants	SRS10752052		28.03	1	44401	68769039	XM1129_ATIP_Pl2	AMPLICON	GENOMIC	PCR
SRX12806593	SRR16605448	metataxonomics of infant stool	gut	human metagenome	Sequel II	University of Maryland	SRP343443	Highly specialized carbohydrate metabolism capability in Bifidobacterium strain associated with intestinal barrier maturation in early preterm infants	SRS10752051		3.72	1	5830	8875566	XM1127_ATIP_Pl2	AMPLICON	GENOMIC	PCR
SRX12806592	SRR16605449	metataxonomics of infant stool	gut	human metagenome	Sequel II	University of Maryland	SRP343443	Highly specialized carbohydrate metabolism capability in Bifidobacterium strain associated with intestinal barrier maturation in early preterm infants	SRS10752050		7.19	1	11464	17590838	XM1119_ATIP_Pl2	AMPLICON	GENOMIC	PCR
SRX12806591	SRR16605450	metataxonomics of infant stool	gut	human metagenome	Sequel II	University of Maryland	SRP343443	Highly specialized carbohydrate metabolism capability in Bifidobacterium strain associated with intestinal barrier maturation in early preterm infants	SRS10752049		26.09	1	41445	64247978	XM1115_ATIP_Pl2	AMPLICON	GENOMIC	PCR
SRX12806589	SRR16605452	metataxonomics of infant stool	gut	human metagenome	Sequel II	University of Maryland	SRP343443	Highly specialized carbohydrate metabolism capability in Bifidobacterium strain associated with intestinal barrier maturation in early preterm infants	SRS10752046		0.21	1	279	298353	XM1077_ATIP_Pl2	AMPLICON	GENOMIC	PCR
SRX12806588	SRR16605453	metataxonomics of infant stool	gut	human metagenome	Sequel II	University of Maryland	SRP343443	Highly specialized carbohydrate metabolism capability in Bifidobacterium strain associated with intestinal barrier maturation in early preterm infants	SRS10752047		12.16	1	19266	29723643	XM1069_ATIP_Pl2	AMPLICON	GENOMIC	PCR
SRX12806587	SRR16605454	metataxonomics of infant stool	gut	human metagenome	Sequel II	University of Maryland	SRP343443	Highly specialized carbohydrate metabolism capability in Bifidobacterium strain associated with intestinal barrier maturation in early preterm infants	SRS10752045		3.22	1	4979	7751003	XM1067_ATIP_Pl2	AMPLICON	GENOMIC	PCR
SRX12806586	SRR16605455	metataxonomics of infant stool	gut	human metagenome	Sequel II	University of Maryland	SRP343443	Highly specialized carbohydrate metabolism capability in Bifidobacterium strain associated with intestinal barrier maturation in early preterm infants	SRS10752044		16.42	1	26018	40260259	XM1065_ATIP_Pl2	AMPLICON	GENOMIC	PCR
SRX12806585	SRR16605456	metataxonomics of infant stool	gut	human metagenome	Sequel II	University of Maryland	SRP343443	Highly specialized carbohydrate metabolism capability in Bifidobacterium strain associated with intestinal barrier maturation in early preterm infants	SRS10752043		10.33	1	16342	25315824	XM1063_ATIP_Pl2	AMPLICON	GENOMIC	PCR
SRX12806584	SRR16605457	metataxonomics of infant stool	gut	human metagenome	Sequel II	University of Maryland	SRP343443	Highly specialized carbohydrate metabolism capability in Bifidobacterium strain associated with intestinal barrier maturation in early preterm infants	SRS10752042		7.26	1	11529	17555576	XM1059_ATIP_Pl2	AMPLICON	GENOMIC	PCR
SRX12806583	SRR16605458	metataxonomics of infant stool	gut	human metagenome	Sequel II	University of Maryland	SRP343443	Highly specialized carbohydrate metabolism capability in Bifidobacterium strain associated with intestinal barrier maturation in early preterm infants	SRS10752041		4.43	1	7016	10627907	XM1053_ATIP_Pl2	AMPLICON	GENOMIC	PCR
SRX12806582	SRR16605459	metataxonomics of infant stool	gut	human metagenome	Sequel II	University of Maryland	SRP343443	Highly specialized carbohydrate metabolism capability in Bifidobacterium strain associated with intestinal barrier maturation in early preterm infants	SRS10752040		0.18	1	180	239197	XM1039_ATIP_Pl2	AMPLICON	GENOMIC	PCR
SRX12806581	SRR16605460	metataxonomics of infant stool	gut	human metagenome	Sequel II	University of Maryland	SRP343443	Highly specialized carbohydrate metabolism capability in Bifidobacterium strain associated with intestinal barrier maturation in early preterm infants	SRS10752038		1.65	1	2514	3846825	XM1017_ATIP_Pl2	AMPLICON	GENOMIC	PCR
SRX12806580	SRR16605461	metataxonomics of infant stool	gut	human metagenome	Sequel II	University of Maryland	SRP343443	Highly specialized carbohydrate metabolism capability in Bifidobacterium strain associated with intestinal barrier maturation in early preterm infants	SRS10752039		1.8	1	2740	4197559	XM1011_ATIP_Pl2	AMPLICON	GENOMIC	PCR
SRX12806578	SRR16605463	metataxonomics of infant stool	gut	human metagenome	Sequel II	University of Maryland	SRP343443	Highly specialized carbohydrate metabolism capability in Bifidobacterium strain associated with intestinal barrier maturation in early preterm infants	SRS10752036		12.62	1	19653	30454593	XM1005_ATIP_Pl2	AMPLICON	GENOMIC	PCR
SRX12806577	SRR16605464	metataxonomics of infant stool	gut	human metagenome	Sequel II	University of Maryland	SRP343443	Highly specialized carbohydrate metabolism capability in Bifidobacterium strain associated with intestinal barrier maturation in early preterm infants	SRS10752035		0.46	1	703	971592	XM1001_ATIP_Pl2	AMPLICON	GENOMIC	PCR
SRX12806576	SRR16605465	metataxonomics of infant stool	gut	human metagenome	Sequel II	University of Maryland	SRP343443	Highly specialized carbohydrate metabolism capability in Bifidobacterium strain associated with intestinal barrier maturation in early preterm infants	SRS10752034		0.08	1	15	3148	XM0983_ATIP_Pl2	AMPLICON	GENOMIC	PCR
SRX12806575	SRR16605466	metataxonomics of infant stool	gut	human metagenome	Sequel II	University of Maryland	SRP343443	Highly specialized carbohydrate metabolism capability in Bifidobacterium strain associated with intestinal barrier maturation in early preterm infants	SRS10752033		15.73	1	25158	38967865	XM0967_ATIP_Pl2	AMPLICON	GENOMIC	PCR
SRX12806574	SRR16605467	metataxonomics of infant stool	gut	human metagenome	Sequel II	University of Maryland	SRP343443	Highly specialized carbohydrate metabolism capability in Bifidobacterium strain associated with intestinal barrier maturation in early preterm infants	SRS10752032		39.81	1	63088	97937556	XM0953_ATIP_Pl2	AMPLICON	GENOMIC	PCR
SRX12806573	SRR16605468	metataxonomics of infant stool	gut	human metagenome	Sequel II	University of Maryland	SRP343443	Highly specialized carbohydrate metabolism capability in Bifidobacterium strain associated with intestinal barrier maturation in early preterm infants	SRS10752031		9.75	1	15468	23721957	XM0951_ATIP_Pl2	AMPLICON	GENOMIC	PCR
SRX12806572	SRR16605469	metataxonomics of infant stool	gut	human metagenome	Sequel II	University of Maryland	SRP343443	Highly specialized carbohydrate metabolism capability in Bifidobacterium strain associated with intestinal barrier maturation in early preterm infants	SRS10752030		9.41	1	14229	22099958	XM0947_ATIP_Pl2	AMPLICON	GENOMIC	PCR
SRX12806571	SRR16605470	metataxonomics of infant stool	gut	human metagenome	Sequel II	University of Maryland	SRP343443	Highly specialized carbohydrate metabolism capability in Bifidobacterium strain associated with intestinal barrier maturation in early preterm infants	SRS10752028		5.67	1	8584	13250368	XM0941_ATIP_Pl2	AMPLICON	GENOMIC	PCR
SRX12806570	SRR16605471	metataxonomics of infant stool	gut	human metagenome	Sequel II	University of Maryland	SRP343443	Highly specialized carbohydrate metabolism capability in Bifidobacterium strain associated with intestinal barrier maturation in early preterm infants	SRS10752029		0.96	1	1422	2159481	XM0819_ATIP_Pl2	AMPLICON	GENOMIC	PCR
SRX12806569	SRR16605472	metataxonomics of infant stool	gut	human metagenome	Sequel II	University of Maryland	SRP343443	Highly specialized carbohydrate metabolism capability in Bifidobacterium strain associated with intestinal barrier maturation in early preterm infants	SRS10752027		1.32	1	1951	3017742	XM0817_ATIP_Pl2	AMPLICON	GENOMIC	PCR
SRX12806567	SRR16605474	metataxonomics of infant stool	gut	human metagenome	Sequel II	University of Maryland	SRP343443	Highly specialized carbohydrate metabolism capability in Bifidobacterium strain associated with intestinal barrier maturation in early preterm infants	SRS10752026		1.36	1	2077	3187971	XM0813_ATIP_Pl2	AMPLICON	GENOMIC	PCR
SRX12806566	SRR16605475	metataxonomics of infant stool	gut	human metagenome	Sequel II	University of Maryland	SRP343443	Highly specialized carbohydrate metabolism capability in Bifidobacterium strain associated with intestinal barrier maturation in early preterm infants	SRS10752024		18.12	1	28690	44337253	XM0809_ATIP_Pl2	AMPLICON	GENOMIC	PCR
SRX12806565	SRR16605476	metataxonomics of infant stool	gut	human metagenome	Sequel II	University of Maryland	SRP343443	Highly specialized carbohydrate metabolism capability in Bifidobacterium strain associated with intestinal barrier maturation in early preterm infants	SRS10752023		5.79	1	9097	14129474	XM0805_ATIP_Pl2	AMPLICON	GENOMIC	PCR
SRX12806564	SRR16605477	metataxonomics of infant stool	gut	human metagenome	Sequel II	University of Maryland	SRP343443	Highly specialized carbohydrate metabolism capability in Bifidobacterium strain associated with intestinal barrier maturation in early preterm infants	SRS10752022		27.75	1	44592	68147626	XM0705_ATIP_Pl2	AMPLICON	GENOMIC	PCR
SRX12806563	SRR16605478	metataxonomics of infant stool	gut	human metagenome	Sequel II	University of Maryland	SRP343443	Highly specialized carbohydrate metabolism capability in Bifidobacterium strain associated with intestinal barrier maturation in early preterm infants	SRS10752021		0.15	1	275	177551	XM0689_ATIP_Pl2	AMPLICON	GENOMIC	PCR
SRX12806562	SRR16605479	metataxonomics of infant stool	gut	human metagenome	Sequel II	University of Maryland	SRP343443	Highly specialized carbohydrate metabolism capability in Bifidobacterium strain associated with intestinal barrier maturation in early preterm infants	SRS10752019		20.19	1	31718	48495465	XM0581_ATIP_Pl2	AMPLICON	GENOMIC	PCR
SRX12806561	SRR16605480	metataxonomics of infant stool	gut	human metagenome	Sequel II	University of Maryland	SRP343443	Highly specialized carbohydrate metabolism capability in Bifidobacterium strain associated with intestinal barrier maturation in early preterm infants	SRS10752020		25.26	1	39234	60320237	XM0575_ATIP_Pl2	AMPLICON	GENOMIC	PCR
SRX12806560	SRR16605481	metataxonomics of infant stool	gut	human metagenome	Sequel II	University of Maryland	SRP343443	Highly specialized carbohydrate metabolism capability in Bifidobacterium strain associated with intestinal barrier maturation in early preterm infants	SRS10752017		21.75	1	33627	51952317	XM0557_ATIP_Pl2	AMPLICON	GENOMIC	PCR
SRX12806559	SRR16605482	metataxonomics of infant stool	gut	human metagenome	Sequel II	University of Maryland	SRP343443	Highly specialized carbohydrate metabolism capability in Bifidobacterium strain associated with intestinal barrier maturation in early preterm infants	SRS10752018		32.08	1	51616	78829597	XM0441_ATIP_Pl2	AMPLICON	GENOMIC	PCR
SRX12806558	SRR16605483	metataxonomics of infant stool	gut	human metagenome	Sequel II	University of Maryland	SRP343443	Highly specialized carbohydrate metabolism capability in Bifidobacterium strain associated with intestinal barrier maturation in early preterm infants	SRS10752016		13.05	1	20840	31836641	XM0437_ATIP_Pl2	AMPLICON	GENOMIC	PCR
SRX12806556	SRR16605485	metataxonomics of infant stool	gut	human metagenome	Sequel II	University of Maryland	SRP343443	Highly specialized carbohydrate metabolism capability in Bifidobacterium strain associated with intestinal barrier maturation in early preterm infants	SRS10752014		2.3	1	3678	5514921	XM0433_ATIP_Pl2	AMPLICON	GENOMIC	PCR
SRX12806555	SRR16605486	metataxonomics of infant stool	gut	human metagenome	Sequel II	University of Maryland	SRP343443	Highly specialized carbohydrate metabolism capability in Bifidobacterium strain associated with intestinal barrier maturation in early preterm infants	SRS10752013		0.1	1	73	57150	XM0423_ATIP_Pl2	AMPLICON	GENOMIC	PCR
SRX12806554	SRR16605487	metataxonomics of infant stool	gut	human metagenome	Sequel II	University of Maryland	SRP343443	Highly specialized carbohydrate metabolism capability in Bifidobacterium strain associated with intestinal barrier maturation in early preterm infants	SRS10752011		0.08	1	111	16218	XM0417_ATIP_Pl2	AMPLICON	GENOMIC	PCR
SRX12806553	SRR16605488	metataxonomics of infant stool	gut	human metagenome	Sequel II	University of Maryland	SRP343443	Highly specialized carbohydrate metabolism capability in Bifidobacterium strain associated with intestinal barrier maturation in early preterm infants	SRS10752012		12.5	1	20208	30769849	XM0413_ATIP_Pl2	AMPLICON	GENOMIC	PCR
SRX12806552	SRR16605489	metataxonomics of infant stool	gut	human metagenome	Sequel II	University of Maryland	SRP343443	Highly specialized carbohydrate metabolism capability in Bifidobacterium strain associated with intestinal barrier maturation in early preterm infants	SRS10752010		0.09	1	113	30755	XM0403_ATIP_Pl2	AMPLICON	GENOMIC	PCR
SRX12806551	SRR16605490	metataxonomics of infant stool	gut	human metagenome	Sequel II	University of Maryland	SRP343443	Highly specialized carbohydrate metabolism capability in Bifidobacterium strain associated with intestinal barrier maturation in early preterm infants	SRS10752008		0.14	1	133	146649	XM0397_ATIP_Pl2	AMPLICON	GENOMIC	PCR
SRX12806550	SRR16605491	metataxonomics of infant stool	gut	human metagenome	Sequel II	University of Maryland	SRP343443	Highly specialized carbohydrate metabolism capability in Bifidobacterium strain associated with intestinal barrier maturation in early preterm infants	SRS10752009		0.11	1	69	83637	XM0395_ATIP_Pl2	AMPLICON	GENOMIC	PCR
SRX12806549	SRR16605492	metataxonomics of infant stool	gut	human metagenome	Sequel II	University of Maryland	SRP343443	Highly specialized carbohydrate metabolism capability in Bifidobacterium strain associated with intestinal barrier maturation in early preterm infants	SRS10752007		0.1	1	93	46537	XM0385_ATIP_Pl2	AMPLICON	GENOMIC	PCR
SRX12806548	SRR16605493	metataxonomics of infant stool	gut	human metagenome	Sequel II	University of Maryland	SRP343443	Highly specialized carbohydrate metabolism capability in Bifidobacterium strain associated with intestinal barrier maturation in early preterm infants	SRS10752006		0.1	1	69	59325	XM0381_ATIP_Pl2	AMPLICON	GENOMIC	PCR
SRX12806547	SRR16605494	metataxonomics of infant stool	gut	human metagenome	Sequel II	University of Maryland	SRP343443	Highly specialized carbohydrate metabolism capability in Bifidobacterium strain associated with intestinal barrier maturation in early preterm infants	SRS10752005		0.18	1	191	233448	XM0379_ATIP_Pl2	AMPLICON	GENOMIC	PCR
SRX12806545	SRR16605496	metataxonomics of infant stool	gut	human metagenome	Sequel II	University of Maryland	SRP343443	Highly specialized carbohydrate metabolism capability in Bifidobacterium strain associated with intestinal barrier maturation in early preterm infants	SRS10752003		18.73	1	29471	46302267	XM0365_ATIP_Pl2	AMPLICON	GENOMIC	PCR
SRX12806544	SRR16605497	metataxonomics of infant stool	gut	human metagenome	Sequel II	University of Maryland	SRP343443	Highly specialized carbohydrate metabolism capability in Bifidobacterium strain associated with intestinal barrier maturation in early preterm infants	SRS10752001		11.46	1	17591	27572427	XM0361_ATIP_Pl2	AMPLICON	GENOMIC	PCR
SRX12806543	SRR16605498	metataxonomics of infant stool	gut	human metagenome	Sequel II	University of Maryland	SRP343443	Highly specialized carbohydrate metabolism capability in Bifidobacterium strain associated with intestinal barrier maturation in early preterm infants	SRS10752002		11.02	1	17186	26732567	XM0357_ATIP_Pl2	AMPLICON	GENOMIC	PCR
SRX12806542	SRR16605499	metataxonomics of infant stool	gut	human metagenome	Sequel II	University of Maryland	SRP343443	Highly specialized carbohydrate metabolism capability in Bifidobacterium strain associated with intestinal barrier maturation in early preterm infants	SRS10751999		9.36	1	14545	22480708	XM0355_ATIP_Pl2	AMPLICON	GENOMIC	PCR
SRX12806541	SRR16605500	metataxonomics of infant stool	gut	human metagenome	Sequel II	University of Maryland	SRP343443	Highly specialized carbohydrate metabolism capability in Bifidobacterium strain associated with intestinal barrier maturation in early preterm infants	SRS10752000		8.56	1	13180	20475669	XM0353_ATIP_Pl2	AMPLICON	GENOMIC	PCR
SRX12806540	SRR16605501	metataxonomics of infant stool	gut	human metagenome	Sequel II	University of Maryland	SRP343443	Highly specialized carbohydrate metabolism capability in Bifidobacterium strain associated with intestinal barrier maturation in early preterm infants	SRS10751998		9.6	1	14800	23044653	XM0351_ATIP_Pl2	AMPLICON	GENOMIC	PCR
SRX12806539	SRR16605502	metataxonomics of infant stool	gut	human metagenome	Sequel II	University of Maryland	SRP343443	Highly specialized carbohydrate metabolism capability in Bifidobacterium strain associated with intestinal barrier maturation in early preterm infants	SRS10751997		1.63	1	2622	3869706	XM0349_ATIP_Pl2	AMPLICON	GENOMIC	PCR
SRX12806538	SRR16605071	metataxonomics of infant stool	gut	human metagenome	Sequel II	University of Maryland	SRP343443	Highly specialized carbohydrate metabolism capability in Bifidobacterium strain associated with intestinal barrier maturation in early preterm infants	SRS10751996		0.32	1	425	600659	XM0343_ATIP_Pl2	AMPLICON	GENOMIC	PCR
SRX12806537	SRR16605072	metataxonomics of infant stool	gut	human metagenome	Sequel II	University of Maryland	SRP343443	Highly specialized carbohydrate metabolism capability in Bifidobacterium strain associated with intestinal barrier maturation in early preterm infants	SRS10751995		0.38	1	523	743470	XM0339_ATIP_Pl2	AMPLICON	GENOMIC	PCR
SRX12806536	SRR16605073	metataxonomics of infant stool	gut	human metagenome	Sequel II	University of Maryland	SRP343443	Highly specialized carbohydrate metabolism capability in Bifidobacterium strain associated with intestinal barrier maturation in early preterm infants	SRS10751994		11.73	1	18878	28719777	XM0323_ATIP_Pl2	AMPLICON	GENOMIC	PCR
SRX12806533	SRR16605076	metataxonomics of infant stool	gut	human metagenome	Sequel II	University of Maryland	SRP343443	Highly specialized carbohydrate metabolism capability in Bifidobacterium strain associated with intestinal barrier maturation in early preterm infants	SRS10751991		2.41	1	3863	5823530	XM0319_ATIP_Pl2	AMPLICON	GENOMIC	PCR
SRX12806532	SRR16605077	metataxonomics of infant stool	gut	human metagenome	Sequel II	University of Maryland	SRP343443	Highly specialized carbohydrate metabolism capability in Bifidobacterium strain associated with intestinal barrier maturation in early preterm infants	SRS10751990		7.92	1	12586	19359032	XM0315_ATIP_Pl2	AMPLICON	GENOMIC	PCR
SRX12806531	SRR16605078	metataxonomics of infant stool	gut	human metagenome	Sequel II	University of Maryland	SRP343443	Highly specialized carbohydrate metabolism capability in Bifidobacterium strain associated with intestinal barrier maturation in early preterm infants	SRS10751989		11.1	1	17484	27109301	XM0313_ATIP_Pl2	AMPLICON	GENOMIC	PCR
SRX12806530	SRR16605079	metataxonomics of infant stool	gut	human metagenome	Sequel II	University of Maryland	SRP343443	Highly specialized carbohydrate metabolism capability in Bifidobacterium strain associated with intestinal barrier maturation in early preterm infants	SRS10751988		0.28	1	414	525156	XM0309_ATIP_Pl2	AMPLICON	GENOMIC	PCR
SRX12806529	SRR16605080	metataxonomics of infant stool	gut	human metagenome	Sequel II	University of Maryland	SRP343443	Highly specialized carbohydrate metabolism capability in Bifidobacterium strain associated with intestinal barrier maturation in early preterm infants	SRS10751987		14.1	1	21650	33123112	XM0299_ATIP_Pl2	AMPLICON	GENOMIC	PCR
SRX12806528	SRR16605081	metataxonomics of infant stool	gut	human metagenome	Sequel II	University of Maryland	SRP343443	Highly specialized carbohydrate metabolism capability in Bifidobacterium strain associated with intestinal barrier maturation in early preterm infants	SRS10751986		9.11	1	14164	21650433	XM0297_ATIP_Pl2	AMPLICON	GENOMIC	PCR
SRX12806527	SRR16605082	metataxonomics of infant stool	gut	human metagenome	Sequel II	University of Maryland	SRP343443	Highly specialized carbohydrate metabolism capability in Bifidobacterium strain associated with intestinal barrier maturation in early preterm infants	SRS10751985		1.54	1	2275	3495767	XM0295_ATIP_Pl2	AMPLICON	GENOMIC	PCR
SRX12806526	SRR16605083	metataxonomics of infant stool	gut	human metagenome	Sequel II	University of Maryland	SRP343443	Highly specialized carbohydrate metabolism capability in Bifidobacterium strain associated with intestinal barrier maturation in early preterm infants	SRS10751984		16.49	1	26211	40426961	XM0289_ATIP_Pl2	AMPLICON	GENOMIC	PCR
SRX12806525	SRR16605084	metataxonomics of infant stool	gut	human metagenome	Sequel II	University of Maryland	SRP343443	Highly specialized carbohydrate metabolism capability in Bifidobacterium strain associated with intestinal barrier maturation in early preterm infants	SRS10751983		0.1	1	163	58569	XM0281_ATIP_Pl2	AMPLICON	GENOMIC	PCR
SRX12806524	SRR16605085	metataxonomics of infant stool	gut	human metagenome	Sequel II	University of Maryland	SRP343443	Highly specialized carbohydrate metabolism capability in Bifidobacterium strain associated with intestinal barrier maturation in early preterm infants	SRS10751982		1.6	1	2539	3731020	XM0277_ATIP_Pl2	AMPLICON	GENOMIC	PCR
SRX12806522	SRR16605087	metataxonomics of infant stool	gut	human metagenome	Sequel II	University of Maryland	SRP343443	Highly specialized carbohydrate metabolism capability in Bifidobacterium strain associated with intestinal barrier maturation in early preterm infants	SRS10751980		19.79	1	31459	48648458	XM0275_ATIP_Pl2	AMPLICON	GENOMIC	PCR
SRX12806521	SRR16605088	metataxonomics of infant stool	gut	human metagenome	Sequel II	University of Maryland	SRP343443	Highly specialized carbohydrate metabolism capability in Bifidobacterium strain associated with intestinal barrier maturation in early preterm infants	SRS10751979		0.09	1	96	28763	XM0249_ATIP_Pl2	AMPLICON	GENOMIC	PCR
SRX12806520	SRR16605089	metataxonomics of infant stool	gut	human metagenome	Sequel II	University of Maryland	SRP343443	Highly specialized carbohydrate metabolism capability in Bifidobacterium strain associated with intestinal barrier maturation in early preterm infants	SRS10751978		0.17	1	167	237060	XM0225_ATIP_Pl2	AMPLICON	GENOMIC	PCR
SRX12806519	SRR16605090	metataxonomics of infant stool	gut	human metagenome	Sequel II	University of Maryland	SRP343443	Highly specialized carbohydrate metabolism capability in Bifidobacterium strain associated with intestinal barrier maturation in early preterm infants	SRS10751977		0.09	1	123	35503	XM0215_ATIP_Pl2	AMPLICON	GENOMIC	PCR
SRX12806518	SRR16605091	metataxonomics of infant stool	gut	human metagenome	Sequel II	University of Maryland	SRP343443	Highly specialized carbohydrate metabolism capability in Bifidobacterium strain associated with intestinal barrier maturation in early preterm infants	SRS10751975		0.12	1	182	118632	XM0197_ATIP_Pl2	AMPLICON	GENOMIC	PCR
SRX12806517	SRR16605092	metataxonomics of infant stool	gut	human metagenome	Sequel II	University of Maryland	SRP343443	Highly specialized carbohydrate metabolism capability in Bifidobacterium strain associated with intestinal barrier maturation in early preterm infants	SRS10751976		0.13	1	110	107325	XM0187_ATIP_Pl2	AMPLICON	GENOMIC	PCR
[truncated: 405 more rows]
